# Supplementary material for: Grass carp SERPINA1 inhibits GCRV infection through degrading CF2
Source: Front Immunol. 2022 Sep 8;13:969517. doi: 10.3389/fimmu.2022.969517 (PMC9494734; doi:10.3389/fimmu.2022.969517)
Supplement: Supplementary Table 1 — Primers for qPCR and plasmid constructions. [file Table_1.xlsx]

## Sheet: Sheet1
Primer name	Sequence (5’→3’)	Application
sera1-F(1358)	GTGAAAAAAATGTGGGGAAAGATTTATTGCTGTACG	Full length cDNA validation
sera1-R(1358)	GTTATATTTGGAGTAGGACCTCAGAGAGTAGGATTG
5Race-a1-Rout	GGTTCGTCCTTCCCGTGGTGAAAATG	5’-Race PCR amplification
5Race-a1-Rin	GCTCGGCTGTGTGGCCTTCGTGGTCA
3Race-a1-Fout	GTCAAGGTGTCAGACGTTGTCCATCAGGCA	3’-Race PCR amplification
3Race-a1-Fin	TAGAGGACAGCACCAAGAGCATCCTC
qPa1-F123	GAAACTTGCGTTCCACCCTG	Quantitative real-time RNA
qPa1-R1	CCTGCTCAGTCTCAAACCCG
β-actin-qF	TCGGTATGGGACAGAAGGAC
β-actin-qR	GACCAGAGGCATACAGGGAC
GCRV-s6-qF	CCTGTGCCTCACCTACCCAAA
GCRV-s6-qR	GAACCAACGAGACTCCCAACTTC
TNF-α-qF	CGGCATTTACTTCGTCTACAGC
TNF-α-qR	TAGGAATCGGAAATTCGCATAA
IL-6-qF	CAGCAGAATGGGGGAGTTATC
IL-6-qR	CTCGCAGAGTCTTGACATCCTT
IL-8-qF	TCTACCCTCCTAGCCCTCACTG
IL-8-qR	TCATGGTGCTTTGTTGGCAAGGA
IL-10-qF	GCAACAGAACATCAATAGTCCTT
IL-10-qR	CACCCTTTTCCTTCATCTTTTCA
MX2-qF	ACATTGACATCGCCACCACT
MX2-qR	TTCTGACCACCGTCTCCTCC
qPKR-F	TTCGTGAGGTCCGTGCTTTG
qPKR-R	TCTCAATCCAGGCACGCAGT
Viperin-qF	TTCCACACTGCGAAGACCTC
Viperin-qR	CCATTACTAACGATGCTGACGC
IFN1-qF	CCGATACCAGCCATCACATAAG
IFN1-qR	GATCTGCTCCCATGCTTGAG
qSP-A1-F	ATGGCGCCCCACGAAGG	Construction of prokaryotic expression vector
qSP-A1-R	TCAGAGAGTAGGATTGGTGATCTTGCC
pHA-sa1-F	TGGCCATGGAGGCCCGAATTCGGTCGACGATGTGGG	Construction of eukaryotic expression vector
pHA-sa1-R	CATGGGCAAGATCACCAATCCTACTCTCTGAGCGGCCGC
pMyc-cf2-F	CGACGATAAGAAGCCCGGGCGGATCCCCATGGGAGCAAAACGAGCGCCTCTC
pMyc-cf2-R	GAAAACAGGCTCGGAAGATGATGAGTGAGAATTCGATATCAAGCTTATCGATAC
pEGFP-sa1-F	CTACCGGACTCAGATCTCGAGATGTGGGGAAAGATTTA	Subcellular localization test
pEGFP-sa1-R	GTACCGTCGACTGCAGAATTCTCAGAGAGTAGGATTGGT
pCS2-cf2-F	CTACCGGACTCAGATCTCGAGATGGGAGCAAAACGA
pCS2-cf2-R	GTACCGTCGACTGCAGAATTCTCACTCATCATCTTCC
