# Supplementary material for: Grass carp SERPINA1 inhibits GCRV infection through degrading CF2
Source: Front Immunol. 2022 Sep 8;13:969517. doi: 10.3389/fimmu.2022.969517 (PMC9494734; doi:10.3389/fimmu.2022.969517)
Supplement: Supplementary Table 2 — Mass spectrometry analysis data of screening SERPINA1 interacting proteins. [file Table_2.xlsx]

## Sheet: Sheet1
	Mw(kD)	Accession	Gene	C	Co	T	To	log2(T/To)	log2(MeanSP)	Diff Sig	p value
4 exon (s) 5048070 - 5049768 1329 bp, chain - CDS..POLYA_5047988..5048070_5048580..5048664_5048982..5049048_5049768..TSS_5050911	49.485	CI01000051_05048070_05049768	serpin peptidase inhibitor, Clade A, Member 1 (serpina1)	1	1	1117	197	2.5034	9.3597	++	p < 0.05
8 exon (s) 1966529 - 1969337 801 bp, chain - CDS..POLYA_1966479..1966529_1966546..1966677_1966829..1967164_1967309..1967451_1967587..1967684_1967806..1967992_1968089..1968970_1969058..1969301_1969337..TSS_1969357	28.512	CI01000347_01966529_01969337	elastase 1 (ela1)	1	1	155	33	2.2317	6.5546	++	p < 0.05
11 exon (s) 8297901 - 8307596 1227 bp, chain + CDS..TSS_8297857..8297901_8297952..8298352_8298374..8298564_8298741..8298962_8299095..8299184_8299283..8305525_8305628..8305714_8305793..8305935_8306013..8306789_8306969..8307183_8307316..8307435_8307596..POLYA_8307629	27.955	CI01000026_08297901_08307596	chymotrypsinogen B1 (ctrb1)	1	1	21	23	-0.1312	4.4594
4 exon (s) 2328316 - 2331115 1338 bp, chain + CDS..TSS_2328226..2328316_2328372..2329659_2329767..2329862_2329972..2330055_2331115..POLYA_2331515	49.789	CI01000050_02328316_02331115	tubulin, beta 2b (tubb2b)	1	1	21	18	0.2224	4.2854
5 exon (s) 5679544 - 5681461 738 bp, chain - CDS..POLYA_5679479..5679544_5679693..5679785_5679921..5680038_5680291..5681069_5681225..5681422_5681461..TSS_5681477	26.146	CI01000027_05679544_05681461	trypsin	1	1	15	11	0.4475	3.7004
8 exon (s) 1982085 - 1984571 801 bp, chain + CDS..TSS_1982036..1982085_1982121..1982284_1982372..1982536_1982633..1982776_1982898..1983787_1983923..1984018_1984163..1984306_1984458..1984554_1984571..POLYA_1984656	28.709	CI01000347_01982085_01984571	elastase 2 (ela2)	1	1	15	8	0.9069	3.5236	+
6 exon (s) 6103946 - 6107995 1707 bp, chain + CDS..TSS_6103889..6103946_6103985..6104095_6104245..6104325_6104575..6104675_6104811..6104901_6105002..6106970_6107995	61.969	CI01000027_06103946_06107995	trypsinogen	1	1	13	4	1.7004	3.0875	++	p < 0.05
13 exon (s) 10831971 - 10837028 1647 bp, chain + CDS..10831971_10832046..10832190_10832347..10832525_10832549..10832884_10832955..10834067_10834378..10834620_10834730..10834827_10834953..10835059_10835226..10835408_10835581..10835821_10835852..10836397_10836561..10836676_10836746..10836873_10837028..POLYA_10837065	70.196	CI01000026_10831971_10837028	coagulation factor II (f2)	1	1	10	1	3.3219	2.4594	++	p < 0.05
4 exon (s) 14509233 - 14513910 1428 bp, chain + CDS..14509233_14509307..14510042_14510150..14510532_14510642..14512778_14513910..POLYA_14514782	53.401	CI01000340_14509233_14513910	tubulin, beta 1 class VI (tubb1)	1	1	10	1	3.3219	2.4594	++	p < 0.05
16 exon (s) 7231215 - 7235809 1482 bp, chain - CDS..POLYA_7231109..7231215_7231250..7231693_7231794..7231883_7231963..7232547_7232636..7232734_7232809..7232980_7233052..7233377_7233425..7233513_7233607..7233715_7233829..7233952_7234059..7234163_7234223..7234477_7234583..7234696_7234845..7234983_7235118..7235381_7235471..7235698_7235809	57.874	CI01000006_07231215_07235809	3-oxoacid CoA transferase 1b (oxct1b)	1	1	6	16	-1.415	3.4594	--	p < 0.05
12 exon (s) 2089452 - 2099016 1335 bp, chain - CDS..POLYA_2089243..2089452_2089503..2091409_2091534..2091617_2091696..2091779_2091875..2092317_2092414..2092524_2092600..2094330_2094390..2094478_2094603..2095335_2095436..2095745_2095942..2098078_2098188..2098810_2099016	51.956	CI01000127_02089452_02099016	fatty acid desaturase 2 (fads2)	1	1	6	1	2.585	1.8074	++	p < 0.05
5 exon (s) 513340 - 517929 1401 bp, chain - CDS..POLYA_513038..513340_513633..513714_514394..515248_515396..515624_515846..517876_517929..TSS_518485	52.127	CI01000347_00513340_00517929	tubulin, alpha 2 (tuba2)	1	1	6	3	1	2.1699
7 exon (s) 8294878 - 8297151 798 bp, chain - CDS..POLYA_8294683..8294878_8295039..8295118_8295251..8296035_8296215..8296412_8296496..8296600_8296679..8296783_8296886..8297100_8297151..TSS_8297603	28.452	CI01000026_08294878_08297151	chymotrypsin B-like	1	1	5	6	-0.263	2.4594
7 exon (s) 549005 - 551748 789 bp, chain - CDS..POLYA_548979..549005_549166..549256_549386..549480_549660..550720_550801..550903_550982..551279_551382..551700_551748..TSS_551774	28.041	CI01000352_00549005_00551748	chymotrypsin-like (ctrl)	1	1	5	1	2.3219	1.585	++	p < 0.05
10 exon (s) 277107 - 282018 1548 bp, chain - CDS..POLYA_276978..277107_277185..277301_277451..277542_277686..277961_278068..278146_278370..279761_280061..280157_280323..280439_280612..281510_281679..281991_282018..TSS_282338	59.864	CI01000187_00277107_00282018	ATP synthase F1 subunit alpha (atp5fa1)	1	1	4	25	-2.6439	3.858	--	p < 0.05
11 exon (s) 5142661 - 5150544 1686 bp, chain - CDS..POLYA_5142458..5142661_5142750..5143251_5143385..5144460_5144643..5144758_5144893..5145476_5145591..5145738_5145892..5146433_5146623..5148037_5148162..5148241_5148384..5148714_5148876..5150299_5150544..TSS_5150627	61.408	CI01000340_05142661_05150544	phosphoglucomutase 1 (pgm1)	1	1	4	5	-0.3219	2.1699
12 exon (s) 960295 - 1003933 2307 bp, chain - CDS..POLYA_959091..960295_960546..963333_963473..964716_964964..981440_981619..989306_989550..995662_995748..998197_998446..998775_999015..999688_999938..1000149_1000324..1003600_1003689..1003789_1003933	130.118	CI01000346_00960295_01155776	pyruvate carboxylase b (pcxb)	1	1	3	23	-2.9386	3.7004	--	p < 0.05
2 exon (s) 1376276 - 1378219 309 bp, chain + CDS..1376276_1376440..1378076_1378219..POLYA_1378367	11.448	CI01000338_01376276_01378219	selenoprotein e (selenoe)	1	1	3	16	-2.415	3.2479	--	p < 0.05
14 exon (s) 388747 - 398161 1596 bp, chain + CDS..TSS_388306..388747_388787..390280_390373..390466_390558..391872_391919..392078_392233..392376_392525..393014_393201..394440_394513..394620_394816..394944_394991..395096_395248..396929_397050..397230_397348..398049_398161..POLYA_398819	61.392	CI01000057_00388747_00398161	aldehyde dehydrogenase 4 family member A1 (aldh4a1)	1	1	3	15	-2.3219	3.1699	--	p < 0.05
9 exon (s) 29420 - 38887 1878 bp, chain - CDS..POLYA_28870..29420_29889..30026_30121..32592_32729..33581_33796..34112_34274..34410_34597..36786_36992..37661_37845..38672_38887	68.391	CI01000018_00029420_00038887	phosphoenolpyruvate carboxykinase 2 (mitochondrial) (pepck2)	1	1	3	11	-1.8745	2.8074	--	p < 0.05
8 exon (s) 4974839 - 4980270 1269 bp, chain + CDS..4974839_4974914..4975446_4975586..4976455_4976646..4976797_4976958..4978009_4978125..4978229_4978433..4978797_4978878..4979977_4980270..POLYA_4980909	47.094	CI01000026_04974839_04980270	retinol dehydrogenase 13-like protein (rdh13l)	1	1	3	2	0.585	1.3219
7 exon (s) 8880986 - 8884756 816 bp, chain - CDS..POLYA_8880953..8880986_8881162..8881267_8881409..8881486_8881622..8882631_8882756..8883730_8883830..8884471_8884562..8884717_8884756..TSS_8884771	29.403	CI01000030_08880986_08884756	elastase 3 (ela3)	1	1	3	4	-0.415	1.8074
20 exon (s) 1419375 - 1443524 3495 bp, chain - CDS..POLYA_1419087..1419375_1419520..1419955_1420100..1420269_1420383..1422502_1422697..1422990_1423130..1423210_1423296..1423395_1423566..1423921_1424055..1424201_1424310..1424749_1424805..1424893_1425011..1426062_1426184..1426758_1426860..1426957_1427076..1427370_1427508..1427602_1427735..1427819_1427889..1440550_1441347..1442676_1442816..1443083_1…	126.761	CI01000062_01419375_01439786	hydroxyacyl-CoA dehydrogenase trifunctional multienzyme complex subunit alpha b (hadhab)	1	1	3	2	0.585	1.3219
8 exon (s) 6281861 - 6289368 1521 bp, chain - CDS..POLYA_6279383..6281861_6282480..6285918_6286035..6286144_6286433..6286509_6286640..6286728_6286841..6286926_6286950..6288944_6289104..6289308_6289368..TSS_6290025	57.493	CI01000299_06281861_06289368	coagulation factor X (f10)	1	1	3	1	1.585	1
13 exon (s) 229261 - 235693 1737 bp, chain - CDS..POLYA_229024..229261_229376..230902_230944..231126_231271..231714_231882..232136_232236..232344_232426..232511_232647..232935_233071..233148_233267..233519_233675..233758_233894..233973_234169..235500_235693	62.299	CI01000303_00229261_00230341	cartilage acidic protein 1a (crtac1a)	1	1	3	1	1.585	1
8 exon (s) 14352375 - 14355519 1950 bp, chain + CDS..14352375_14352579..14352807_14353012..14353254_14353406..14353642_14354197..14354407_14354609..14354705_14354903..14354982_14355214..14355325_14355519	71.228	CI01000304_14352375_14355519	heat shock cognate 70 (HSC70)	1	1	3	1	1.585	1
1 exon (s) 67012 - 68544 1533 bp, chain + CDS..TSS_66937..67012_68544..POLYA_68708	58.84	CI01000370_00067012_00068544	cytochrome P450, family 8, subfamily B, polypeptide 3 (cyp8b3)	1	1	3	1	1.585	1
1 exon (s) 18 - 604 585 bp, chain - CDS..18_604	21.796	CI01056267_00000018_00000604	tubulin, alpha 1c (tuba1c)	1	1	3	5	-0.737	2
11 exon (s) 973185 - 985720 1536 bp, chain - CDS..POLYA_963786..973185_973348..974380_974554..974879_975060..976767_976956..979447_979568..979673_979975..981689_981767..982189_982350..983079_983153..985028_985072..985682_985720	57.258	CI01000315_00963786_00985720	aldehyde dehydrogenase 6 family, member A1 (aldh6a1)	1	1	2	9	-2.1699	2.4594	--	p < 0.05
3 exon (s) 1070 - 1869 339 bp, chain + CDS..1070_1188..1541_1629..1737_1869..POLYA_2187	13.172	CI01006914_00001070_00001869	glutathione S-transferase (gstr)	1	1	2	9	-2.1699	2.4594	--	p < 0.05
16 exon (s) 2253454 - 2272958 2157 bp, chain - CDS..POLYA_2252378..2253454_2253695..2254744_2254837..2255165_2255305..2255401_2255493..2255660_2255754..2256727_2256844..2256935_2257039..2257912_2258139..2258224_2258433..2259152_2259244..2262554_2262716..2263523_2263629..2268145_2268218..2268330_2268454..2270100_2270281..2272871_2272958	78.802	CI01000032_02253454_02272958	heat shock protein 9 (hspa9)	1	1	2	8	-2	2.3219	--	p < 0.05
12 exon (s) 6005746 - 6011523 1215 bp, chain - CDS..POLYA_6005136..6005746_6005781..6005873_6006037..6007057_6007131..6007410_6007497..6008397_6008444..6008898_6008977..6009098_6009219..6009434_6009614..6010244_6010431..6010612_6010699..6011293_6011392..6011479_6011523	50.262	CI01000029_06005746_06011523	hydroxyacyl-CoA dehydrogenase trifunctional multienzyme complex subunit beta (hadhb)	1	1	2	6	-1.585	2	-
6 exon (s) 12230746 - 12235389 972 bp, chain + CDS..TSS_12229547..12230746_12230908..12231946_12232185..12232260_12232349..12232454_12232642..12233693_12233802..12235210_12235389..POLYA_12235525	35.849	CI01000006_12230746_12235389	retinol dehydrogenase 12-like	1	1	2	5	-1.3219	1.8074	-
20 exon (s) 5295894 - 5308912 2205 bp, chain - CDS..POLYA_5295523..5295894_5295998..5296132_5296197..5296431_5296520..5298068_5298142..5298232_5298350..5300797_5300886..5301085_5301152..5303115_5303251..5303357_5303500..5305040_5305130..5305235_5305387..5305471_5305586..5305684_5305786..5306228_5306275..5306459_5306514..5307689_5307868..5308112_5308183..5308283_5308563..5308646_5308833..5308890_5…	83.377	CI01000001_05295894_05308912	NF-kappaB essential modulator (nemo)	1	1	2	1	1	0.585
16 exon (s) 6802059 - 6808618 2268 bp, chain - CDS..6802059_6802217..6802308_6802386..6803321_6803457..6803563_6803808..6803898_6804167..6804283_6804348..6805081_6805158..6805252_6805389..6805484_6805600..6805688_6805810..6805895_6806006..6806080_6806411..6806947_6807063..6807150_6807287..6807612_6807718..6808570_6808618	87.112	CI01000020_06802059_06808618	heat shock protein (hsp90)	1	1	2	1	1	0.585
14 exon (s) 6198999 - 6204022 2061 bp, chain + CDS..TSS_6197888..6198999_6199677..6199788_6199936..6200023_6200145..6200913_6201065..6201161_6201279..6201575_6201728..6202287_6202425..6202590_6202741..6202858_6202895..6203259_6203366..6203504_6203566..6203651_6203711..6203798_6203832..6203935_6204022	76.725	CI01000030_06198999_06204022	ribosome binding protein 1b (rrbp1b)	1	1	2	1	1	0.585
5 exon (s) 3432846 - 3437608 327 bp, chain + CDS..3432846_3432884..3433829_3433909..3435838_3435926..3436448_3436508..3437552_3437608..POLYA_3437833	12.406	CI01000034_03432846_03437608	NDUFA4 mitochondrial complex associated a (ndufa4a)	1	1	2	1	1	0.585
7 exon (s) 5649195 - 5660180 786 bp, chain - CDS..POLYA_5649051..5649195_5649318..5650004_5650167..5650438_5650514..5656421_5656517..5659083_5659189..5659752_5659875..5660088_5660180..TSS_5661091	28.422	CI01000049_05649195_05660180	15-hydroxyprostaglandin dehydrogenase (hpgd)	1	1	2	1	1	0.585
14 exon (s) 7391277 - 7399712 2340 bp, chain + CDS..TSS_7390634..7391277_7391411..7391492_7391693..7392295_7392376..7393774_7393903..7393982_7394149..7394236_7394340..7396323_7396484..7396582_7396785..7396883_7397124..7397215_7397371..7398398_7398595..7398695_7398901..7399263_7399409..7399512_7399712..POLYA_7399786	85.622	CI01000051_07391277_07399712	ATP-binding cassette, sub-family B (MDR/TAP), member 11b (abcb11b)	1	1	2	2	0	1
31 exon (s) 2656843 - 2688559 5481 bp, chain - CDS..2656843_2657149..2659407_2659471..2660218_2660389..2661570_2661720..2663845_2664058..2664850_2665025..2666955_2667110..2670268_2670417..2670555_2670888..2673379_2673583..2673727_2673910..2674110_2674267..2675638_2675783..2675848_2676102..2676209_2676366..2676828_2677013..2677878_2678089..2678189_2678828..2681565_2681815..2681999_2682093..2683465…	209.414	CI01000057_02656843_02688559	polybromo 1 (pbrm1)	1	1	2	1	1	0.585
14 exon (s) 10326476 - 10348260 1701 bp, chain + CDS..10326476_10326664..10327485_10327581..10335997_10336101..10338326_10338466..10341895_10341974..10342121_10342232..10342364_10342468..10343689_10343802..10344707_10344809..10345321_10345505..10346621_10346785..10347591_10347748..10347872_10347986..10348228_10348260..POLYA_10348543	62.644	CI01000059_10326476_10348260	aldehyde dehydrogenase 2b family member (aldh2b)	1	1	2	3	-0.585	1.3219
26 exon (s) 2192462 - 2226350 4341 bp, chain - CDS..POLYA_2192438..2192462_2192510..2192886_2192996..2195186_2195355..2195484_2195566..2198065_2198838..2198925_2199023..2199171_2199369..2199498_2199656..2201133_2201513..2209023_2209135..2209335_2209506..2213261_2213509..2213590_2213832..2215323_2215595..2216487_2216641..2221137_2221190..2221295_2221390..2221499_2221649..2221914_2222020..2223102_2…	159.429	CI01000069_02192462_02226350	RUN domain containing 1 (rundc1)	1	1	2	1	1	0.585
2 exon (s) 1905946 - 1907801 324 bp, chain - CDS..POLYA_1903655..1905946_1906040..1907573_1907801..TSS_1907888	12.523	CI01000087_01905946_01907801	dedicator of cytokinesis 1 (dock1)	1	1	2	1	1	0.585
5 exon (s) 7970 - 10157 744 bp, chain - CDS..POLYA_7900..7970_8125..8211_8459..8754_8901..9027_9156..10097_10157..TSS_10220	27.065	CI01000177_00007970_00010157	mast cell protease 1A-like	1	1	2	1	1	0.585
30 exon (s) 369265 - 386891 4083 bp, chain + CDS..TSS_368391..369265_369338..369425_369620..369713_369881..372249_372336..372512_372614..373206_373326..373477_373592..373695_373841..373928_374131..375513_375704..375792_375944..376016_376097..376229_376300..376684_376908..377752_377949..378851_378965..380083_380174..380254_380393..381133_381342..381422_381527..381619_381705..382823_383026..383127_…	151.914	CI01000181_00369265_00386891	complement C3-like	1	1	2	1	1	0.585
9 exon (s) 5891607 - 5897232 969 bp, chain - CDS..POLYA_5891573..5891607_5891648..5892173_5892311..5892422_5892492..5892760_5892870..5894876_5894987..5895116_5895197..5895368_5895533..5896370_5896503..5897121_5897232..TSS_5897325	35.534	CI01000306_05891607_05897232	peroxisomal trans-2-enoyl-CoA reductase (pecr)	1	1	2	1	1	0.585
3 exon (s) 4179073 - 4180084 450 bp, chain - CDS..POLYA_4179050..4179073_4179199..4179462_4179616..4179916_4180084	17	CI01000310_04179073_04180084	galectin-3-like	1	1	2	1	1	0.585
9 exon (s) 4596912 - 4601334 1461 bp, chain - CDS..4596912_4597070..4598694_4598835..4598959_4599146..4599231_4599372..4599449_4599625..4599770_4599927..4600036_4600185..4600288_4600450..4601152_4601334	56.343	CI01000325_04596912_04601334	cytochrome P450 2F2-like	1	1	2	4	-1	1.585
4 exon (s) 1488446 - 1507644 1815 bp, chain + CDS..1488446_1488955..1500894_1501080..1505730_1505983..1506781_1507644..POLYA_1507923	52.019	CI01000327_01488446_01507644	caveolae associated protein 1b (cavin1b)	1	1	2	1	1	0.585
10 exon (s) 1243255 - 1250256 1428 bp, chain - CDS..POLYA_1243223..1243255_1243384..1244589_1244727..1244982_1245123..1245385_1245572..1246412_1246550..1248541_1248645..1249229_1249389..1249573_1249725..1249827_1249989..1250149_1250256	54.654	CI01000345_01243255_01250256	cytochrome P450 2F2-like	1	1	2	1	1	0.585
9 exon (s) 3631937 - 3713404 1383 bp, chain - CDS..3631937_3632128..3668205_3668367..3684422_3684540..3699628_3699779..3703923_3704040..3704273_3704418..3708069_3708234..3712216_3712400..3713263_3713404	130.061	CI01000006_03571836_03713404	pyruvate carboxylase a (pcxa)	1	1	1	18	-4.1699	3.2479	--	p < 0.05
4 exon (s) 246986 - 251367 1335 bp, chain + CDS..TSS_244743..246986_247042..248088_248196..248413_248523..250310_251367..POLYA_251815	49.651	CI01000181_00246986_00251367	tubulin beta chain-like	1	1	1	11	-3.4594	2.585	--	p < 0.05
9 exon (s) 2280397 - 2289394 978 bp, chain + CDS..2280397_2280546..2280630_2280711..2280850_2280932..2284561_2284660..2286968_2287078..2287327_2287428..2288676_2288744..2288881_2288950..2289184_2289394..POLYA_2289612	35.311	CI01000330_02280397_02289394	electron transfer flavoprotein subunit alpha (etfa)	1	1	1	8	-3	2.1699	--	p < 0.05
38 exon (s) 421405 - 453839 4641 bp, chain + CDS..TSS_421137..421405_421475..422150_422342..422539_422701..422808_422881..423038_423126..423518_423600..423715_423802..423940_424045..424358_424478..424569_424684..424791_424937..425042_425245..425331_425522..425599_425754..425861_425990..427865_428065..428280_428394..428476_428567..430195_430334..430465_430674..432649_432706..435399_435485..435606_…	172.081	CI01000181_00421405_00453839	complement component c3 (C3.4)	1	1	1	7	-2.8074	2	--	p < 0.05
5 exon (s) 3393324 - 3405266 618 bp, chain - CDS..POLYA_3393185..3393324_3393407..3394538_3394660..3396155_3396300..3396504_3396640..3405139_3405266	22.3	CI01000339_03393324_03405266	chymotrypsin-like elastase family member 2A	1	1	1	6	-2.585	1.8074	--	p < 0.05
6 exon (s) 8953769 - 8962470 891 bp, chain - CDS..POLYA_8953436..8953769_8953948..8954269_8954400..8955979_8956172..8958108_8958225..8959348_8959519..8962376_8962470	33.243	CI01000010_08953769_08962470	catechol O-methyltransferase-like	1	1	1	5	-2.3219	1.585	--	p < 0.05
14 exon (s) 252333 - 267027 1734 bp, chain - CDS..POLYA_252283..252333_252402..252835_252964..253388_253463..253629_253724..257367_257453..257613_257807..258595_258709..260436_260554..262305_262481..263341_263475..263967_264042..264144_264319..266663_266758..266840_267027	68.908	CI01000058_00252333_00267027	ribophorin II (rpn2)	1	1	1	5	-2.3219	1.585	--	p < 0.05
7 exon (s) 593 - 2462 783 bp, chain - CDS..POLYA_377..593_754..850_980..1095_1275..1840_1921..2023_2102..2195_2295..2417_2462..TSS_2490	27.524	CI01000638_00000593_00002462	chymotrypsin-like protease CTRL-1	1	1	1	5	-2.3219	1.585	--	p < 0.05
11 exon (s) 1043093 - 1055957 1716 bp, chain - CDS..POLYA_1042184..1043093_1043234..1045092_1045321..1045790_1046058..1047601_1047736..1048011_1048216..1049838_1049949..1050273_1050386..1054072_1054190..1054517_1054553..1054906_1055141..1055843_1055957	64.158	CI01000313_01043093_01055957	3'-phosphoadenosine 5'-phosphosulfate synthase 2a (papss2a)	1	1	1	4	-2	1.3219	-
25 exon (s) 1566692 - 1584623 2673 bp, chain - CDS..POLYA_1566398..1566692_1566781..1567314_1567466..1567561_1567668..1567748_1567925..1569757_1569857..1571131_1571172..1571443_1571612..1571701_1571812..1571992_1572060..1572138_1572278..1573109_1573185..1573404_1573506..1573630_1573704..1573843_1573950..1574037_1574083..1574317_1574453..1574578_1574751..1574837_1574934..1575066_1575193..1575921_1…	95.522	CI01000314_01566692_01584623	methylenetetrahydrofolate dehydrogenase (NADP+ dependent) 1b (mthfd1b)	1	1	1	4	-2	1.3219	-
5 exon (s) 11921730 - 11928107 573 bp, chain + CDS..TSS_11921600..11921730_11921771..11925607_11925750..11926115_11926163..11927667_11927851..11927955_11928107..POLYA_11928114	22.046	CI01000010_11921730_11928107	ribosomal protein L6 (rpl6)	1	1	1	3	-1.585	1
7 exon (s) 4710817 - 4715966 924 bp, chain - CDS..POLYA_4710555..4710817_4711066..4711314_4711390..4712015_4712100..4712624_4712704..4712835_4713028..4714427_4714622..4715927_4715966..TSS_4716196	34.55	CI01000013_04710817_04715966	ras-related protein member RAS oncogene family (rab11a)	1	1	1	3	-1.585	1
14 exon (s) 7803570 - 7808866 1593 bp, chain + CDS..7803570_7803623..7804446_7804629..7804713_7804841..7804957_7805045..7806004_7806183..7806345_7806482..7806586_7806717..7806802_7806863..7806971_7807100..7807237_7807368..7807510_7807553..7807974_7808112..7808478_7808573..7808783_7808866..POLYA_7808913	58.171	CI01000015_07803570_07808866	formimidoyltransferase cyclodeaminase (ftcd)	1	1	1	3	-1.585	1
8 exon (s) 4099737 - 4121163 1122 bp, chain + CDS..4099737_4108779..4115232_4115355..4115680_4115798..4115936_4116049..4117405_4117524..4117654_4117868..4119861_4120044..4120285_4121163	47.051	CI01000039_04099737_04121163	flotillin 2a (flot2a)	1	1	1	3	-1.585	1
3 exon (s) 425252 - 430661 519 bp, chain - CDS..POLYA_424588..425252_425424..427276_427437..430478_430661..TSS_433520	19.88	CI01000043_00425252_00430661	myosin, light chain 12, genome duplicate 1 (myl12.1)	1	1	1	3	-1.585	1
14 exon (s) 7378590 - 7389158 1722 bp, chain + CDS..7378590_7378665..7378758_7378776..7378880_7378900..7378991_7379045..7381229_7381473..7381871_7381958..7382126_7382259..7382365_7382536..7386950_7387074..7387194_7387368..7387490_7387603..7388466_7388576..7388690_7388815..7388898_7389158..POLYA_7389570	64.041	CI01000051_07378590_07389158	ATP-binding cassette, sub-family B (MDR/TAP), member 11b (abcb11b)	1	1	1	3	-1.585	1
4 exon (s) 5302453 - 5304313 501 bp, chain - CDS..POLYA_5302199..5302453_5302618..5302939_5303051..5303139_5303278..5304230_5304313	19.331	CI01000053_05302453_05304313	asialoglycoprotein receptor-like 1 (asgrl1)	1	1	1	3	-1.585	1
4 exon (s) 1358866 - 1360100 306 bp, chain + CDS..1358866_1358886..1359594_1359710..1359823_1359888..1359999_1360100..POLYA_1360493	11.818	CI01000066_01358866_01360100	NADH dehydrogenase [ubiquinone] 1 alpha subcomplex subunit 5-like	1	1	1	3	-1.585	1
9 exon (s) 3750015 - 3753913 1473 bp, chain - CDS..POLYA_3749240..3750015_3750196..3750375_3750516..3750670_3750857..3752254_3752395..3752517_3752690..3752801_3752961..3753076_3753225..3753315_3753477..3753743_3753913..TSS_3753976	56.384	CI01000092_03750015_03753913	cytochrome P450 2C42-like	1	1	1	3	-1.585	1
10 exon (s) 4244730 - 4250241 1701 bp, chain + CDS..4244730_4245123..4245489_4245698..4246411_4246569..4247092_4247216..4247433_4247627..4247720_4247810..4248225_4248345..4248427_4248524..4248607_4248737..4250065_4250241..POLYA_4250263	63.495	CI01000095_04244730_04250241	very long-chain acyl-CoA synthetase-like	1	1	1	3	-1.585	1
3 exon (s) 283931 - 284691 432 bp, chain - CDS..POLYA_283862..283931_284059..284292_284499..284597_284691..TSS_284723	15.621	CI01000113_00283931_00284691	hemoglobin, alpha adult 2 (hbaa2)	1	1	1	3	-1.585	1
5 exon (s) 387148 - 389789 432 bp, chain - CDS..POLYA_386656..387148_387209..387292_387421..387582_387695..387778_387855..389742_389789	15.222	CI01000204_00387148_00389789	H2A.Z variant histone 2b (h2az2b)	1	1	1	3	-1.585	1
4 exon (s) 5419449 - 5423414 438 bp, chain - CDS..POLYA_5419403..5419449_5419480..5421347_5421474..5421554_5421727..5423311_5423414	15.921	CI01000299_05419449_05423414	ATP synthase, H+ transporting, mitochondrial Fo complex subunit F6 (atp5j)	1	1	1	3	-1.585	1
3 exon (s) 554763 - 557805 1191 bp, chain - CDS..POLYA_554439..554763_555133..556860_557063..557190_557805..TSS_558193	44.433	CI01000306_00554763_00557805	calcium activated nucleotidase 1b (cant1b)	1	1	1	3	-1.585	1
7 exon (s) 3771375 - 3773835 708 bp, chain + CDS..TSS_3770386..3771375_3771489..3771957_3771997..3772435_3772545..3772635_3772764..3772977_3773089..3773277_3773363..3773725_3773835..POLYA_3773940	22.774	CI01000330_03771375_03773835	ATP synthase peripheral stalk subunit OSCP (atp5po)	1	1	1	3	-1.585	1
6 exon (s) 4787190 - 4796424 747 bp, chain - CDS..POLYA_4786938..4787190_4787316..4787480_4787598..4791108_4791280..4793356_4793475..4794575_4794733..4796376_4796424	25.441	CI01000340_04787190_04796424	adenylate kinase 4 (ak4)	1	1	1	3	-1.585	1
7 exon (s) 5773139 - 5777410 735 bp, chain - CDS..05773139_5773118..5773139_5773291..5773674_5773807..5773895_5773949..5774596_5774714..5774800_5774905..5776830_5776942..5777355_5777410	26.519	CI01180000_05773139_05777410	catechol-O-methyltransferase (comt)	1	1	1	3	-1.585	1
4 exon (s) 10538498 - 10539667 411 bp, chain + CDS..TSS_10538388..10538498_10538563..10539085_10539262..10539345_10539475..10539632_10539667..POLYA_10539702	15.456	CI01000001_10538498_10539667	ribosomal protein S26 (rps26)	1	1	1	2	-1	0.585
10 exon (s) 8507941 - 8515797 1503 bp, chain + CDS..8507941_8508036..8508194_8508393..8508580_8508704..8510867_8510982..8511372_8511534..8512479_8512666..8512784_8512888..8515021_8515122..8515285_8515488..8515594_8515797..POLYA_8516308	55.056	CI01000004_08507941_08515797	glucose transporter 2 (glut2)	1	1	1	2	-1	0.585
10 exon (s) 16117960 - 16125599 1293 bp, chain + CDS..TSS_16117884..16117960_16118105..16118949_16119162..16121652_16121795..16121901_16122044..16122159_16122238..16123687_16123819..16123977_16124120..16124236_16124305..16125263_16125343..16125463_16125599..POLYA_16125874	47.992	CI01000004_16117960_16125599	dehydrogenase/reductase (SDR family) member 1 (dhrs1)	1	1	1	2	-1	0.585
4 exon (s) 2443425 - 2449489 492 bp, chain + CDS..2443425_2443547..2445153_2445289..2446943_2447024..2449340_2449489..POLYA_2449519	18.566	CI01000008_02443425_02449489	ribosomal protein L35 (rpl35)	1	1	1	2	-1	0.585
17 exon (s) 2844171 - 2861309 1776 bp, chain - CDS..POLYA_2843011..2844171_2844326..2844439_2844501..2846382_2846493..2846609_2846706..2846786_2846843..2846950_2847003..2847112_2847208..2848225_2848384..2850090_2850239..2851887_2852028..2852117_2852208..2852347_2852451..2854270_2854393..2858498_2858574..2858835_2858972..2860047_2860141..2861255_2861309	58.727	CI01000009_02844171_02861309	monoamine oxidase (mao)	1	1	1	2	-1	0.585
8 exon (s) 8425414 - 8428737 996 bp, chain + CDS..TSS_8425284..8425414_8425654..8425932_8426147..8426336_8426422..8426589_8426710..8427954_8428033..8428266_8428320..8428399_8428484..8428629_8428737	38.272	CI01000009_08425414_08428737	NADH:ubiquinone oxidoreductase subunit A10 (ndufa10)	1	1	1	2	-1	0.585
4 exon (s) 15975897 - 15978506 981 bp, chain - CDS..POLYA_15975730..15975897_15976114..15976257_15976420..15977540_15977798..15978167_15978506	36.07	CI01000009_15975897_15978506	dehydrogenase 7-like	1	1	1	2	-1	0.585
11 exon (s) 12505469 - 12509093 1014 bp, chain + CDS..12505469_12505545..12506027_12506108..12506319_12506365..12506485_12506546..12506656_12506781..12506950_12507023..12507119_12507177..12507834_12507925..12508007_12508096..12508179_12508258..12508869_12509093..POLYA_12509316	37.827	CI01000012_12505469_12509093	ER lipid raft associated 1 (erlin1)	1	1	1	2	-1	0.585
5 exon (s) 12675446 - 12678283 570 bp, chain - CDS..POLYA_12675311..12675446_12675643..12676215_12676322..12676496_12676591..12677841_12677936..12678211_12678283	20.758	CI01000012_12675446_12678283	ras-related protein Rab-1A	1	1	1	2	-1	0.585
12 exon (s) 3883336 - 3887135 1203 bp, chain + CDS..TSS_3882762..3883336_3883434..3883521_3883614..3883737_3883794..3883883_3883962..3884064_3884106..3885243_3885341..3885429_3885509..3885632_3885822..3885893_3886072..3886229_3886284..3886370_3886515..3887060_3887135..POLYA_3887214	41.778	CI01000018_03883336_03887135	acetyl-CoA acyltransferase 1 (acaa1)	1	1	1	2	-1	0.585
7 exon (s) 660711 - 663647 729 bp, chain - CDS..POLYA_660576..660711_660825..661212_661267..661420_661554..661712_661763..661843_661913..663129_663306..663526_663647..TSS_663927	29.311	CI01000026_00660711_00663647	dehydrogenase/reductase (SDR family) member 4 (dhrs4)	1	1	1	2	-1	0.585
11 exon (s) 10770581 - 10774331 1284 bp, chain + CDS..TSS_10769891..10770581_10770622..10771187_10771267..10771351_10771476..10771572_10771676..10772246_10772308..10772432_10772569..10772663_10772806..10772951_10773196..10773284_10773429..10773810_10773891..10774221_10774331	47.899	CI01000026_10770581_10774331	proteasome 26S subunit, ATPase 3 (psmc3)	1	1	1	2	-1	0.585
8 exon (s) 9341489 - 9346178 726 bp, chain - CDS..POLYA_9341443..9341489_9341538..9341722_9341815..9341902_9342018..9342939_9343084..9343302_9343430..9344786_9344867..9344956_9345027..9346143_9346178..TSS_9346663	27.616	CI01000027_09341489_09346178	glutathione S-transferase kappa (gstk)	1	1	1	2	-1	0.585
19 exon (s) 6015438 - 6024591 2151 bp, chain + CDS..6015438_6015498..6016797_6016867..6017967_6018100..6018181_6018319..6019249_6019368..6019476_6019578..6019956_6020078..6020177_6020295..6020372_6020428..6021157_6021266..6021344_6021456..6022049_6022149..6022514_6022600..6022708_6022848..6022925_6022993..6023537_6023732..6023934_6024048..6024147_6024292..6024446_6024591..POLYA_6025083	77.07	CI01000029_06015438_06024591	trifunctional enzyme subunit alpha, mitochondrial-like	1	1	1	2	-1	0.585
10 exon (s) 7365981 - 7371241 1842 bp, chain + CDS..7365981_7366124..7366429_7366635..7366716_7366875..7366956_7367089..7367674_7367812..7368728_7368918..7369000_7369147..7369256_7369524..7370709_7371042..7371126_7371241..POLYA_7371601	69.996	CI01000029_07365981_07371241	heat shock protein 90	1	1	1	2	-1	0.585
3 exon (s) 6211847 - 6212507 261 bp, chain + CDS..6211847_6211927..6212023_6212166..6212472_6212507..POLYA_6212511	9.772	CI01000030_06211847_06212507	ribosome binding protein 1 (rrbp1)	1	1	1	2	-1	0.585
8 exon (s) 9169745 - 9175576 1053 bp, chain + CDS..TSS_9169649..9169745_9169785..9170683_9170860..9171106_9171246..9171335_9171473..9174747_9174859..9174973_9175209..9175294_9175400..9175480_9175576..POLYA_9176231	37.984	CI01000030_09169745_09175576	glycerol-3-phosphate dehydrogenase 1h (gpd1h)	1	1	1	2	-1	0.585
21 exon (s) 1811735 - 1836960 2679 bp, chain + CDS..TSS_1811467..1811735_1811853..1814150_1814231..1816745_1816796..1816998_1817061..1817735_1818025..1818223_1818357..1819265_1819387..1819481_1819616..1819714_1819836..1820010_1820126..1821435_1821566..1823899_1824012..1824185_1824327..1832262_1832358..1832797_1832920..1833882_1834039..1834316_1834372..1834498_1834640..1834934_1835099..1835814_183…	98.802	CI01000034_01811735_01836960	insulin-like growth factor 2 mRNA binding protein 1 (igf2bp1)	1	1	1	2	-1	0.585
4 exon (s) 4382937 - 4385451 528 bp, chain - CDS..POLYA_4382681..4382937_4383050..4383358_4383479..4384035_4384151..4385277_4385451	19.573	CI01000055_04382937_04385451	cytochrome c oxidase subunit 5Aa (cox5aa)	1	1	1	2	-1	0.585
12 exon (s) 6398757 - 6405805 1266 bp, chain - CDS..POLYA_6398075..6398757_6398929..6399032_6399169..6399263_6399377..6399962_6400084..6401055_6401114..6401298_6401379..6401793_6401913..6403482_6403512..6404872_6404978..6405164_6405191..6405271_6405445..6405691_6405805	45.194	CI01000055_06398757_06405805	pseudouridine-metabolizing bifunctional protein C1861.05-like	1	1	1	2	-1	0.585
6 exon (s) 147622 - 154047 1002 bp, chain + CDS..TSS_147507..147622_148102..150499_150636..150727_150806..151845_151930..152074_152196..153954_154047..POLYA_154068	37.967	CI01000069_00147622_00154047	ribosomal protein S15a (rps15a)	1	1	1	2	-1	0.585
16 exon (s) 1052717 - 1076129 1608 bp, chain - CDS..POLYA_1052208..1052717_1052838..1053641_1053752..1054028_1054174..1056916_1057083..1057542_1057679..1058634_1058782..1059012_1059075..1059176_1059238..1059629_1059721..1060127_1060207..1061510_1061559..1073565_1073682..1074683_1074712..1074926_1075023..1075850_1075887..1075991_1076129	56.119	CI01000069_01052717_01076129	4-aminobutyrate aminotransferase (abat)	1	1	1	2	-1	0.585
3 exon (s) 4599199 - 4600481 501 bp, chain - CDS..POLYA_4599169..4599199_4599281..4599529_4599864..4600398_4600481	17.869	CI01000069_04599199_04600481	ribosomal protein L23 (rpl23)	1	1	1	2	-1	0.585
1 exon (s) 3378765 - 3379520 756 bp, chain + CDS..TSS_3378289..3378765_3379520..POLYA_3380060	28.842	CI01000070_03378765_03379520	protein phosphatase 1 regulatory subunit 3G (ppp1r3g)	1	1	1	2	-1	0.585
6 exon (s) 3605251 - 3608582 648 bp, chain - CDS..POLYA_3604934..3605251_3605295..3605376_3605546..3605773_3605960..3606049_3606174..3606307_3606391..3608550_3608582..TSS_3608706	24.446	CI01000110_03605251_03608582	RAN, member RAS oncogene family (ran)	1	1	1	2	-1	0.585
10 exon (s) 2193825 - 2200601 1341 bp, chain - CDS..POLYA_2193355..2193825_2193995..2194088_2194207..2194289_2194440..2195473_2195577..2195750_2195882..2196838_2197107..2199240_2199406..2199487_2199625..2199987_2200033..2200565_2200601..TSS_2201275	49.154	CI01000113_02193825_02200601	Tu translation elongation factor, mitochondrial (tufm)	1	1	1	2	-1	0.585
14 exon (s) 693094 - 699399 1515 bp, chain - CDS..POLYA_693025..693094_693160..693249_693307..693423_693531..694420_694621..694710_694907..694983_695205..695294_695427..695525_695594..696441_696499..696611_696706..697427_697467..697894_697991..698831_698962..699373_699399..TSS_699719	47.458	CI01000129_00693094_00699399	enolase 3, (beta, muscle) (eno3)	1	1	1	2	-1	0.585
3 exon (s) 28488 - 30445 333 bp, chain - CDS..POLYA_28370..28488_28537..28658_28801..30307_30445	12.862	CI01000154_00028488_00030445	NADH dehydrogenase [ubiquinone] 1 subunit C2-like	1	1	1	2	-1	0.585
5 exon (s) 150174 - 152745 495 bp, chain - CDS..POLYA_149618..150174_150306..150412_150584..150659_150747..150858_150888..152677_152745..TSS_152810	17.371	CI01000204_00150174_00152745	peptidylprolyl isomerase Ab (cyclophilin A) (ppiab)	1	1	1	2	-1	0.585
8 exon (s) 234633 - 237817 1203 bp, chain - CDS..POLYA_234333..234633_234813..235171_235399..235489_235671..236577_236724..236801_236992..237131_237243..237382_237514..237794_237817..TSS_237872	44.234	CI01000211_00234633_00237817	betaine-homocysteine methyltransferase (bhmt)	1	1	1	2	-1	0.585
12 exon (s) 4136702 - 4142005 1866 bp, chain - CDS..POLYA_4134820..4136702_4136926..4137013_4137261..4137544_4137620..4138098_4138241..4139355_4139496..4139597_4139719..4139865_4139943..4140571_4140769..4140849_4140987..4141130_4141284..4141363_4141497..4141807_4142005..TSS_4142125	70.169	CI01000299_04136702_04142005	myxovirus (influenza) resistance 3 (mx3)	1	1	1	2	-1	0.585
12 exon (s) 3770003 - 3773402 1206 bp, chain + CDS..TSS_3769432..3770003_3770080..3770163_3770228..3770603_3770707..3770820_3770886..3770978_3771035..3771127_3771277..3771387_3771535..3771622_3771722..3771850_3771936..3772054_3772127..3772218_3772326..3773240_3773402	44.361	CI01000310_03770003_03773402	signal recognition particle 54 (srp54)	1	1	1	2	-1	0.585
4 exon (s) 1578459 - 1579707 339 bp, chain - CDS..POLYA_1578441..1578459_1578541..1578622_1578730..1578942_1579016..1579636_1579707..TSS_1579839	11.453	CI01000319_01578459_01579707	ribosomal protein, large, P1 (rplp1)	1	1	1	2	-1	0.585
7 exon (s) 4602548 - 4605939 1071 bp, chain - CDS..POLYA_4602021..4602548_4602723..4602831_4602972..4603039_4603226..4604257_4604398..4605033_4605209..4605314_4605471..4605852_4605939..TSS_4606273	40.536	CI01000325_04602548_04605939	cytochrome P450 2AD3 (CYP2AD3)	1	1	1	2	-1	0.585
18 exon (s) 1346138 - 1360618 2124 bp, chain - CDS..POLYA_1345742..1346138_1346209..1346304_1346494..1346696_1346820..1347927_1348069..1348283_1348423..1348559_1348647..1348906_1349013..1350080_1350188..1350827_1350903..1350993_1351077..1351265_1351355..1351510_1351640..1352309_1352463..1353079_1353144..1353256_1353540..1357890_1357916..1358206_1358305..1360488_1360618	76.842	CI01000339_01346138_01360618	programmed cell death 8 (PDCD8)	1	1	1	2	-1	0.585
5 exon (s) 15609967 - 15613588 735 bp, chain + CDS..TSS_15609611..15609967_15610260..15611640_15611763..15611996_15612159..15612375_15612470..15613532_15613588..POLYA_15614502	27.633	CI01000340_15609967_15613588	14-3-3 protein beta/alpha-A	1	1	1	2	-1	0.585
3 exon (s) 15624650 - 15626023 342 bp, chain + CDS..TSS_15623956..15624650_15624751..15625401_15625514..15625898_15626023..POLYA_15626133	12.557	CI01000340_15624650_15626023	ribosomal protein S4 X-linked (rps4x)	1	1	1	2	-1	0.585
7 exon (s) 1145593 - 1151483 966 bp, chain - CDS..POLYA_1145551..1145593_1145694..1146839_1146996..1147088_1147259..1147427_1147524..1150259_1150439..1150749_1150826..1151307_1151483..TSS_1152047	36.162	CI01000345_01145593_01151483	hydroxysteroid (17-beta) dehydrogenase 12b (hsd17b12b)	1	1	1	2	-1	0.585
14 exon (s) 1827847 - 1847374 1458 bp, chain + CDS..TSS_1825647..1827847_1828000..1834854_1835026..1836570_1836729..1837629_1837675..1838343_1838418..1840895_1841002..1841672_1841736..1841894_1841938..1842782_1842816..1843335_1843521..1843652_1843717..1845812_1845961..1846560_1846662..1847286_1847374..POLYA_1847657	53.278	CI01000345_01827847_01847374	galactoside-binding, soluble, 9 (galectin 9)-like 3 (lgals9l3)	1	1	1	2	-1	0.585
5 exon (s) 458949 - 461373 696 bp, chain - CDS..POLYA_458784..458949_459095..459347_459503..459644_459732..460270_460386..461187_461373	26.487	CI01000358_00458949_00461373	ribosomal protein L11 (rpl11)	1	1	1	2	-1	0.585
3 exon (s) 295 - 925 390 bp, chain - CDS..295_426..558_664..775_925	14.854	CI01075562_00000295_00000925	ribosomal protein L11 (rpl11)	1	1	1	2	-1	0.585
4 exon (s) 222 - 3211 363 bp, chain + CDS..222_318..408_479..2629_2691..3080_3211..POLYA_3239	13.67	CI01094154_00000222_00003211	ATP synthase peripheral stalk subunit d (atp5pd)	1	1	1	2	-1	0.585
1 exon (s) 597 - 1020 423 bp, chain + CDS..597_1020..POLYA_1047	16.474	CI01112324_00000597_00001020	galectin-9B-like	1	1	1	2	-1	0.585
9 exon (s) 142 - 3935 888 bp, chain - CDS..POLYA_91..142_293..362_549..621_705..2389_2435..2515_2536..2911_2970..3044_3151..3268_3297..3740_3935..TSS_4221	31.808	CI01147030_00000142_00003935	myosin, heavy chain 9b, non-muscle (myh9b)	1	1	1	2	-1	0.585
9 exon (s) 3824786 - 3831186 1137 bp, chain - CDS..03824786_3824669..3824786_3824857..3825087_3825187..3825286_3825418..3825541_3825801..3828454_3828673..3828757_3828844..3829822_3829963..3830062_3830163..3831169_3831186	40.621	CI01180000_03824786_03831186	uncharacterized_protein	1	1	1	2	-1	0.585
7 exon (s) 9880982 - 9883947 753 bp, chain - CDS..09880982_9880810..9880982_9881032..9881929_9882094..9882247_9882350..9882622_9882757..9882987_9883128..9883235_9883352..9883912_9883947..9883912_9884190	27.219	CI01180000_09880982_09883947	peroxiredoxin-1 (prdx1)	1	1	1	2	-1	0.585
9 exon (s) 4027941 - 4033360 1014 bp, chain + CDS..TSS_4027837..4027941_4028104..4028214_4028384..4028518_4028616..4028713_4028788..4029130_4029215..4030778_4030905..4032585_4032634..4032978_4033025..4033169_4033360..POLYA_4033822	35.582	CI01000000_04027941_04033360	sfxn1	1	1	1	1	0	0
5 exon (s) 426295 - 431004 816 bp, chain + CDS..TSS_426065..426295_426409..428196_428396..428519_428678..430560_430716..430822_431004..POLYA_431232	30.888	CI01000001_00426295_00431004	iodotyrosine deiodinase 1-like	1	1	1	1	0	0
4 exon (s) 1656726 - 1659321 1059 bp, chain + CDS..TSS_1656057..1656726_1656845..1656931_1657018..1657169_1657289..1658592_1659321..POLYA_1659430	40.418	CI01000001_01656726_01659321	mitochondrial E3 ubiquitin protein ligase 1 (mul1)	1	1	1	1	0	0
9 exon (s) 8511118 - 8515391 1143 bp, chain - CDS..8511118_8511238..8512128_8512275..8513263_8513411..8513516_8513609..8513691_8513785..8514451_8514554..8514641_8514727..8514813_8514923..8515157_8515391..TSS_8515920	41.465	CI01000001_08511118_08515391	dolichyl-diphosphooligosaccharide-protein glycosyltransferase	1	1	1	1	0	0
4 exon (s) 12926362 - 12928572 366 bp, chain + CDS..TSS_12925414..12926362_12926459..12926652_12926754..12928008_12928109..12928510_12928572..POLYA_12928579	13.48	CI01000001_12926362_12928572	ribosomal protein S12 (rps12)	1	1	1	1	0	0
5 exon (s) 13105509 - 13109663 849 bp, chain - CDS..13105509_13105765..13105921_13106070..13107699_13107854..13108795_13108942..13109526_13109663..TSS_13109767	30.668	CI01000001_13105509_13109663	aldehyde dehydrogenase 8 family, member A1 (aldh8a1)	1	1	1	1	0	0
8 exon (s) 380494 - 385991 1317 bp, chain + CDS..380494_380577..380988_381145..381227_381251..381331_381441..382673_382813..383104_383225..383385_383502..385432_385991..POLYA_386091	49.222	CI01000003_00380494_00385991	protein C (inactivator of coagulation factors Va and VIIIa)	1	1	1	1	0	0
9 exon (s) 711100 - 720189 1320 bp, chain + CDS..711100_711203..712680_712755..713331_713512..713599_713723..713818_714052..714937_715103..717480_717671..719044_719115..720022_720189..POLYA_720716	47.867	CI01000004_00711100_00720189	lipoamide acyltransferase component of branched-chain alpha-keto acid dehydrogenase complex, mitochondrial-like	1	1	1	1	0	0
37 exon (s) 7621014 - 7632760 6006 bp, chain - CDS..POLYA_7620925..7621014_7621034..7621355_7621489..7621589_7621684..7621786_7621890..7621990_7622286..7622364_7622567..7622650_7622958..7623061_7623185..7623286_7623451..7623820_7624003..7624219_7624415..7624518_7624636..7624726_7624852..7624968_7625357..7625447_7625537..7625625_7625770..7625877_7626053..7626139_7626381..7626472_7626705..7626862_7…	231.056	CI01000004_07621014_07632760	myosin heavy chain 7-like (myh7l)	1	1	1	1	0	0
3 exon (s) 7759670 - 7760529 210 bp, chain + CDS..TSS_7759618..7759670_7759708..7760008_7760055..7760407_7760529..POLYA_7760997	7.824	CI01000004_07759670_07760529	ribosomal protein S28 (rps28)	1	1	1	1	0	0
6 exon (s) 6375778 - 6380606 672 bp, chain + CDS..6375778_6375864..6376089_6376140..6376230_6376362..6376496_6376637..6376735_6376860..6380475_6380606..POLYA_6380632	25.752	CI01000005_06375778_06380606	glutathione S-transferase alpha	1	1	1	1	0	0
2 exon (s) 12348300 - 12348961 318 bp, chain - CDS..POLYA_12347180..12348300_12348413..12348758_12348961..TSS_12349383	11.327	CI01000006_12348300_12348961	glutaredoxin (glrx)	1	1	1	1	0	0
11 exon (s) 1981245 - 1988092 1785 bp, chain - CDS..POLYA_1980696..1981245_1981403..1982277_1982455..1982563_1982737..1982818_1983063..1983230_1983329..1984671_1984839..1984922_1985015..1985111_1985206..1985334_1985669..1985783_1985958..1988038_1988092	61.26	CI01000009_01981245_01988092	60 kDa heat shock protein (hsp60)	1	1	1	1	0	0
10 exon (s) 2358636 - 2361913 1344 bp, chain - CDS..POLYA_2358470..2358636_2358865..2358978_2359125..2359234_2359358..2360048_2360149..2360259_2360471..2360596_2360749..2360861_2361018..2361179_2361301..2361427_2361455..2361852_2361913..TSS_2361949	51.03	CI01000009_02358636_02361913	hemopexin a (hpxa)	1	1	1	1	0	0
4 exon (s) 9494831 - 9498396 597 bp, chain - CDS..POLYA_9494752..9494831_9495026..9496171_9496291..9496381_9496552..9498289_9498396	21.417	CI01000009_09494831_09498396	ES1 protein homolog, mitochondrial-like	1	1	1	1	0	0
9 exon (s) 10355985 - 10360375 1608 bp, chain - CDS..POLYA_10355735..10355985_10356116..10356211_10356411..10356497_10356578..10356714_10356880..10356977_10357140..10357240_10357437..10359366_10359565..10359765_10359955..10360102_10360375	61.391	CI01000009_10355985_10360375	sterol 26-hydroxylase, mitochondrial-like	1	1	1	1	0	0
13 exon (s) 1239096 - 1245966 1977 bp, chain + CDS..TSS_1239029..1239096_1239319..1239727_1240291..1240767_1240811..1240894_1240950..1241044_1241187..1241679_1241802..1241917_1241992..1242114_1242180..1242257_1242382..1244526_1244581..1244999_1245147..1245274_1245446..1245796_1245966..POLYA_1245991	74.265	CI01000010_01239096_01245966	ribosomal protein L10a (rpl10a)	1	1	1	1	0	0
9 exon (s) 4686730 - 4692395 1113 bp, chain + CDS..TSS_4686660..4686730_4686823..4687216_4687317..4688656_4688859..4688996_4689090..4689243_4689452..4689654_4689767..4690821_4690964..4691080_4691172..4692339_4692395..POLYA_4692633	42.518	CI01000010_04686730_04692395	calreticulin (calr)	1	1	1	1	0	0
7 exon (s) 5426981 - 5432228 2694 bp, chain - CDS..5426981_5427083..5427234_5427343..5427578_5427742..5428478_5428573..5428704_5428842..5429006_5431011..5432154_5432228	99.643	CI01000010_05426981_05432228	deoxynucleotidyltransferase terminal-interacting protein 2-like	1	1	1	1	0	0
11 exon (s) 9130092 - 9150003 2298 bp, chain - CDS..POLYA_9130006..9130092_9130223..9131868_9132015..9133777_9133902..9134556_9134640..9137101_9137246..9139976_9140121..9143981_9144075..9144604_9144775..9145993_9146135..9146959_9147139..9149080_9150003..TSS_9150198	86.305	CI01000010_09130092_09150003	ATP-binding cassette, sub-family D (ALD), member 1 (abcd1)	1	1	1	1	0	0
10 exon (s) 2568824 - 2575674 1005 bp, chain - CDS..POLYA_2568610..2568824_2568883..2568986_2569048..2569387_2569533..2569830_2569902..2571345_2571444..2574058_2574205..2574300_2574386..2574486_2574543..2575012_2575208..2575603_2575674	35.605	CI01000016_02568824_02575674	2,4-dienoyl CoA reductase 1, mitochondrial (decr1)	1	1	1	1	0	0
12 exon (s) 4181435 - 4188590 1344 bp, chain - CDS..POLYA_4181263..4181435_4181527..4183315_4183479..4183574_4183711..4184794_4184839..4185206_4185387..4186048_4186200..4186274_4186369..4186741_4186860..4187090_4187233..4187314_4187404..4188413_4188488..4188551_4188590	50.452	CI01000016_04181435_04188590	flotillin 1b (flot1b),	1	1	1	1	0	0
39 exon (s) 8696516 - 8734418 5688 bp, chain + CDS..8696516_8696684..8700457_8700663..8703200_8703356..8705159_8705186..8705658_8705775..8708211_8708303..8708405_8708468..8708663_8708761..8708853_8708996..8709098_8709312..8711227_8711379..8711927_8712100..8712189_8712362..8713830_8713944..8715436_8715641..8716306_8716427..8716556_8716625..8717517_8717677..8717771_8717879..8719549_8719680..8720403…	218.181	CI01000016_08696516_08734418	myosin-10-like	1	1	1	1	0	0
7 exon (s) 448434 - 451319 975 bp, chain - CDS..POLYA_448191..448434_448595..448838_449036..449332_449420..450179_450295..450421_450534..450622_450826..451231_451319	36.074	CI01000017_00448434_00451319	galectin-4-like	1	1	1	1	0	0
24 exon (s) 4657706 - 4674073 3372 bp, chain - CDS..POLYA_4657571..4657706_4658055..4658172_4658430..4661247_4661402..4661483_4661588..4662690_4662789..4662911_4663022..4663519_4663637..4664729_4664841..4665046_4665202..4667012_4667122..4667249_4667353..4667439_4667571..4667664_4667752..4668686_4668873..4669036_4669141..4669222_4669319..4669398_4669575..4669812_4669947..4670038_4670174..4671759_4…	128.329	CI01000018_04657706_04674073	fms-related tyrosine kinase 3 (flt3)	1	1	1	1	0	0
3 exon (s) 5990359 - 5991280 387 bp, chain - CDS..POLYA_5990296..5990359_5990421..5990528_5990674..5991104_5991280..TSS_5991404	14.998	CI01000018_05990359_05991280	NADH dehydrogenase [ubiquinone] 1 beta subcomplex subunit 4-like	1	1	1	1	0	0
7 exon (s) 1740386 - 1743210 822 bp, chain + CDS..TSS_1740348..1740386_1740404..1740583_1740714..1740833_1741037..1741161_1741304..1741394_1741458..1742832_1742987..1743110_1743210..POLYA_1744864	30.085	CI01000019_01740386_01743210	ATP synthase F1 subunit gamma (atp5f1c)	1	1	1	1	0	0
6 exon (s) 4220012 - 4222822 696 bp, chain + CDS..TSS_4217778..4220012_4220256..4220475_4220532..4220892_4220993..4222286_4222382..4222547_4222594..4222677_4222822..POLYA_4222846	26.112	CI01000019_04220012_04222822	ribosomal protein S16 (rps16)	1	1	1	1	0	0
17 exon (s) 2124037 - 2139813 2061 bp, chain + CDS..TSS_2123158..2124037_2124157..2127255_2127436..2128032_2128223..2128416_2128601..2129812_2129956..2130042_2130146..2130328_2130401..2130530_2130636..2132499_2132558..2132910_2132988..2134481_2134594..2135718_2135844..2136616_2136711..2136893_2137056..2137179_2137259..2138195_2138372..2139764_2139813..POLYA_2139830	78.908	CI01000020_02124037_02139813	glycogen synthase 2 (gys2)	1	1	1	1	0	0
17 exon (s) 6182218 - 6243950 2286 bp, chain - CDS..6182218_6182333..6182437_6182506..6183864_6184083..6185988_6186212..6199374_6199439..6200884_6200949..6201230_6201268..6207600_6207736..6215753_6215864..6220807_6220973..6224340_6224497..6227732_6227817..6228315_6228516..6231473_6231601..6241427_6241505..6242867_6243013..6243684_6243950	86.154	CI01000021_06182218_06243950	utrophin (utrn)	1	1	1	1	0	0
9 exon (s) 4457561 - 4464979 1176 bp, chain - CDS..POLYA_4457077..4457561_4457634..4458159_4458319..4459517_4459620..4459797_4460013..4462458_4462587..4462895_4463065..4463245_4463307..4464346_4464486..4464864_4464979	43.173	CI01000024_04457561_04464979	glutaryl-CoA dehydrogenase a (gcdha)	1	1	1	1	0	0
21 exon (s) 4736967 - 4751675 2634 bp, chain + CDS..TSS_4735512..4736967_4737099..4737707_4737825..4738103_4738348..4738675_4738803..4739415_4739583..4739743_4739778..4740976_4741070..4743159_4743305..4743406_4743492..4743927_4744041..4744437_4744728..4744907_4745078..4746241_4746418..4746509_4746564..4747375_4747438..4748496_4748584..4748667_4748750..4748832_4748901..4749121_4749227..4749531_474…	99.858	CI01000024_04736967_04751675	laminin receptor 1 (LAMR1)	1	1	1	1	0	0
5 exon (s) 904115 - 907709 720 bp, chain - CDS..POLYA_903924..904115_904225..906038_906311..906673_906855..907480_907525..907604_907709..TSS_907754	25.898	CI01000026_00904115_00907709	prostaglandin reductase 1 (ptgr1)	1	1	1	1	0	0
11 exon (s) 2583583 - 2589420 1191 bp, chain - CDS..POLYA_2582409..2583583_2583727..2583816_2583895..2584173_2584262..2584394_2584531..2584844_2584957..2585610_2585719..2585843_2586011..2586382_2586521..2587682_2587814..2587936_2587984..2589398_2589420..TSS_2589546	45.227	CI01000026_02583583_02589420	eukaryotic translation initiation factor 4A1A (eif4a1a)	1	1	1	1	0	0
5 exon (s) 10688269 - 10691344 651 bp, chain + CDS..TSS_10686928..10688269_10688361..10689507_10689656..10689910_10690035..10690341_10690460..10691183_10691344..POLYA_10691424	24.746	CI01000026_10688269_10691344	NADH:ubiquinone oxidoreductase core subunit S3 (ndufs3)	1	1	1	1	0	0
11 exon (s) 10762484 - 10769015 759 bp, chain + CDS..TSS_10761973..10762484_10762570..10763471_10763555..10763681_10763787..10764564_10764587..10764691_10764713..10765317_10765376..10765618_10765711..10765854_10765901..10768074_10768141..10768443_10768518..10768929_10769015..POLYA_10769262	32.993	CI01000026_10762484_10769015	mitochondrial carrier 2 (mtch2)	1	1	1	1	0	0
19 exon (s) 2059709 - 2072254 1935 bp, chain + CDS..TSS_2059377..2059709_2059751..2060111_2060216..2060916_2061012..2062028_2062134..2062986_2063076..2063169_2063287..2063435_2063516..2064181_2064332..2064417_2064579..2064690_2064787..2065410_2065470..2067922_2068035..2068399_2068499..2068595_2068664..2068742_2068807..2069705_2069841..2070015_2070099..2070319_2070440..2072134_2072254..POLYA_20724…	70.885	CI01000027_02059709_02072254	glyceraldehyde-3-phosphate dehydrogenase, spermatogenic (gapdhs)	1	1	1	1	0	0
6 exon (s) 9210702 - 9220403 711 bp, chain - CDS..POLYA_9209711..9210702_9210791..9210903_9211100..9216193_9216302..9217379_9217451..9217720_9217824..9220269_9220403..TSS_9220515	26.372	CI01000027_09210702_09220403	cell division cycle 42, like (cdc42l)	1	1	1	1	0	0
19 exon (s) 7982820 - 8049229 3015 bp, chain + CDS..TSS_7982771..7982820_7982894..7984288_7984328..7991397_7991465..7992280_7992380..8005504_8005845..8011953_8012450..8013546_8013661..8016263_8016482..8020008_8020141..8020320_8020488..8023394_8023453..8024200_8024351..8027071_8027242..8029322_8029485..8029685_8029720..8035058_8035239..8041306_8041436..8048286_8048410..8049000_8049229	110.483	CI01000028_07982820_08049229	KIAA1549-like b (kiaa1549lb)	1	1	1	1	0	0
4 exon (s) 9798069 - 9800552 510 bp, chain + CDS..9798069_9798145..9799897_9800061..9800155_9800286..9800416_9800552..POLYA_9800598	19.584	CI01000028_09798069_09800552	cytochrome c oxidase subunit 4 isoform 1, mitochondrial-like	1	1	1	1	0	0
8 exon (s) 645958 - 649352 1371 bp, chain + CDS..645958_646140..646242_646422..647073_647291..647403_647532..647884_648098..648591_648699..648780_648902..649142_649352..POLYA_649924	52.012	CI01000029_00645958_00649352	epoxide hydrolase 1, microsomal (xenobiotic) (ephx1)	1	1	1	1	0	0
7 exon (s) 8237701 - 8245368 1344 bp, chain - CDS..POLYA_8236917..8237701_8237922..8238998_8239150..8240419_8240595..8241166_8241357..8241573_8241701..8242307_8242490..8245082_8245368	46.954	CI01000029_08237701_08248577	farnesyl-diphosphate farnesyltransferase 1 (fdft1)	1	1	1	1	0	0
12 exon (s) 3565934 - 3569916 2541 bp, chain + CDS..TSS_3565785..3565934_3566115..3566281_3566462..3566623_3566834..3567004_3567182..3567265_3567370..3567558_3567810..3567907_3568102..3568199_3568565..3568647_3569000..3569229_3569411..3569505_3569637..3569723_3569916..POLYA_3570730	94.062	CI01000030_03565934_03569916	eukaryotic translation elongation factor 2a, tandem duplicate 1 (eef2a.1)	1	1	1	1	0	0
2 exon (s) 1065312 - 1066129 267 bp, chain - CDS..POLYA_1064185..1065312_1065447..1065998_1066129	9.691	CI01000033_01065312_01066129	ATP synthase peripheral stalk subunit d (atp5pd)	1	1	1	1	0	0
22 exon (s) 3869116 - 3883535 3045 bp, chain + CDS..3869116_3869276..3870715_3870739..3870863_3870932..3871500_3871658..3871737_3871834..3871922_3871968..3872060_3872225..3872934_3873069..3873300_3873369..3875296_3875338..3875435_3875619..3875728_3875929..3876581_3876784..3878329_3878477..3878579_3878773..3878892_3879137..3879463_3879552..3881613_3881779..3881969_3882210..3882372_3882541..3883024…	114.251	CI01000034_03869116_03883535	solute carrier family 4 member 1a (Diego blood group) (slc4a1a)	1	1	1	1	0	0
5 exon (s) 4239062 - 4242494 675 bp, chain - CDS..POLYA_4238771..4239062_4239142..4240081_4240353..4240518_4240685..4242136_4242247..4242454_4242494..TSS_4242640	25.598	CI01000034_04239062_04242494	hmox1a	1	1	1	1	0	0
17 exon (s) 189960 - 203394 2712 bp, chain - CDS..POLYA_189955..189960_190085..190269_190457..190542_190668..190759_190926..191114_191325..193433_193577..193704_193901..194135_194370..196177_196299..197189_197314..197417_197653..197886_197980..198085_198216..199279_199402..199684_199879..201728_201789..203178_203394	101.176	CI01000035_00189960_00203394	major vault protein (mvp)	1	1	1	1	0	0
7 exon (s) 204613 - 209263 909 bp, chain + CDS..204613_204688..205215_205317..205478_205639..205833_205975..207941_208057..208142_208237..209051_209263..POLYA_209858	29.687	CI01000035_00204613_00209263	prohibitin (phb)	1	1	1	1	0	0
6 exon (s) 495699 - 501488 1659 bp, chain - CDS..POLYA_495584..495699_495978..496296_496515..496717_496804..497625_497756..498958_499751..501342_501488	62.516	CI01000036_00495699_00501488	UDP glucuronosyltransferase 1 family a, b (ugt1ab)	1	1	1	1	0	0
9 exon (s) 1850532 - 1860056 2514 bp, chain - CDS..POLYA_1850461..1850532_1851784..1852423_1852764..1853811_1853998..1856119_1856284..1857914_1858018..1858970_1859081..1859284_1859453..1859605_1859708..1859983_1860056	92.03	CI01000036_01850532_01860056	enoyl-CoA, hydratase/3-hydroxyacyl CoA dehydrogenase (ehhadh)	1	1	1	1	0	0
4 exon (s) 1670886 - 1672687 1413 bp, chain + CDS..1670886_1670952..1671129_1671351..1671439_1671587..1671713_1672687..POLYA_1673145	52.191	CI01000037_01670886_01672687	tubulin, alpha 8 like 5 (tuba8l5)	1	1	1	1	0	0
14 exon (s) 4616410 - 4621885 2583 bp, chain + CDS..4616410_4616627..4617352_4617533..4618612_4618823..4618911_4619098..4619225_4619330..4619423_4619536..4619640_4619778..4619868_4620063..4620147_4620405..4620494_4620601..4620690_4621043..4621151_4621333..4621413_4621545..4621695_4621885	95.984	CI01000039_04616410_04621885	eukaryotic translation elongation factor 2, like 2 (eef2l2)	1	1	1	1	0	0
14 exon (s) 6472455 - 6491979 1302 bp, chain + CDS..6472455_6472574..6472714_6472768..6473920_6474073..6474917_6475021..6475122_6475203..6476775_6476821..6479675_6479736..6479975_6480100..6480669_6480742..6482662_6482723..6483466_6483557..6483682_6483771..6491608_6491687..6491827_6491979..POLYA_6492462	47.896	CI01000039_06472455_06491979	erlin-2	1	1	1	1	0	0
28 exon (s) 7936605 - 7947802 2910 bp, chain + CDS..7936605_7936763..7937338_7937453..7938149_7938347..7938420_7938500..7938762_7938944..7939085_7939183..7939272_7939385..7940283_7940354..7940495_7940614..7940731_7940813..7942046_7942151..7942822_7942902..7943006_7943097..7943207_7943301..7943390_7943436..7943513_7943593..7943676_7943781..7943926_7944043..7944126_7944239..7944869_7944945..7945245…	112.034	CI01000039_07936605_07947802	myosin Ic, paralog a (myo1ca)	1	1	1	1	0	0
2 exon (s) 977184 - 977458 198 bp, chain + CDS..977184_977290..977367_977458..POLYA_977511	7.36	CI01000040_00977184_00977458	oxidoreductase subunit A2 (ndufa2)	1	1	1	1	0	0
5 exon (s) 4168896 - 4172758 672 bp, chain - CDS..POLYA_4168871..4168896_4168973..4169220_4169285..4169569_4169674..4171388_4171539..4172489_4172758	25.634	CI01000043_04168896_04172758	ribosomal protein S17 (rps17)	1	1	1	1	0	0
7 exon (s) 4746456 - 4753978 1434 bp, chain + CDS..TSS_4746022..4746456_4746559..4746637_4746859..4749228_4749318..4749542_4749755..4751044_4751248..4751789_4751920..4753514_4753978..POLYA_4754364	54.914	CI01000043_04746456_04753978	7-dehydrocholesterol reductase (dhcr7)	1	1	1	1	0	0
5 exon (s) 7246033 - 7248353 534 bp, chain + CDS..TSS_7245758..7246033_7246109..7246249_7246352..7247857_7247990..7248066_7248144..7248214_7248353..POLYA_7249123	19.332	CI01000043_07246033_07248353	adenine phosphoribosyltransferase (aprt)	1	1	1	1	0	0
4 exon (s) 5274523 - 5275700 465 bp, chain - CDS..POLYA_5274468..5274523_5274646..5274940_5275069..5275299_5275374..5275566_5275700	17.887	CI01000046_05274523_05275700	ribosomal protein S11 (rps11)	1	1	1	1	0	0
12 exon (s) 590846 - 598816 1290 bp, chain - CDS..POLYA_590645..590846_590929..591668_591821..591934_592010..593362_593442..593527_593726..594218_594313..594466_594523..595206_595303..595960_596084..596517_596581..596673_596822..598715_598816	48.198	CI01000047_00590846_00598816	ubiquinol-cytochrome c reductase core protein 2b (uqcrc2b)	1	1	1	1	0	0
3 exon (s) 600557 - 602099 447 bp, chain + CDS..600557_600620..600836_600956..601837_602099..POLYA_602269	16.34	CI01000047_00600557_00602099	NHP2 non-histone chromosome protein 2-like 1	1	1	1	1	0	0
3 exon (s) 164105 - 165412 795 bp, chain + CDS..TSS_164053..164105_164264..164353_164560..164986_165412..POLYA_165487	30.343	CI01000049_00164105_00165412	nicotinamide N-methyltransferase-like	1	1	1	1	0	0
7 exon (s) 1346318 - 1366815 1818 bp, chain + CDS..TSS_1346195..1346318_1347053..1349459_1349610..1352304_1352433..1352691_1352825..1357124_1357266..1358291_1358393..1366397_1366815..POLYA_1367657	67.589	CI01000050_01346318_01366815	choline dehydrogenase, mitochondrial-like	1	1	1	1	0	0
4 exon (s) 379771 - 382260 348 bp, chain - CDS..POLYA_379709..379771_379829..379950_380034..380286_380372..382144_382260	12.768	CI01000053_00379771_00382260	cytochrome c oxidase subunit 7A1 (cox7a1)	1	1	1	1	0	0
5 exon (s) 6668658 - 6675615 777 bp, chain - CDS..POLYA_6666920..6668658_6668816..6669544_6669634..6672370_6672576..6672916_6673068..6675448_6675615	27.77	CI01000059_06668658_06675615	solute carrier family 25 member 11 (slc25a11)	1	1	1	1	0	0
3 exon (s) 596852 - 598234 432 bp, chain - CDS..POLYA_596305..596852_596928..597062_597211..598028_598234	16.241	CI01000062_00596852_00598234	spectrin, beta, erythrocytic (sptb)	1	1	1	1	0	0
3 exon (s) 1672649 - 1673337 444 bp, chain + CDS..TSS_1672574..1672649_1672740..1672882_1673104..1673209_1673337..POLYA_1673385	16.566	CI01000063_01672649_01673337	hemoglobin beta embryonic-2 (hbbe2)	1	1	1	1	0	0
6 exon (s) 1758 - 5345 576 bp, chain - CDS..POLYA_1386..1758_1808..2201_2269..2354_2464..2909_3050..3152_3303..5295_5345	21.732	CI01000064_00001758_00005345	acyl-CoA synthetase family member 2 (acsf2)	1	1	1	1	0	0
3 exon (s) 2894136 - 2894807 309 bp, chain + CDS..TSS_2893418..2894136_2894211..2894446_2894588..2894718_2894807..POLYA_2894947	11.168	CI01000069_02894136_02894807	cytochrome c oxidase subunit 6A, mitochondrial-like	1	1	1	1	0	0
5 exon (s) 404877 - 406183 936 bp, chain + CDS..404877_404984..405101_405219..405307_405430..405508_405834..405924_406183..POLYA_407092	34.819	CI01000072_00404858_00406183	Dehydrogenase/reductase (SDR_family) member 13a, duplicate 3	1	1	1	1	0	0
4 exon (s) 48713 - 50841 384 bp, chain + CDS..TSS_48529..48713_48739..48813_49001..50594_50691..50770_50841	14.261	CI01000078_00048713_00050841	transcriptional repressor p66-alpha-like	1	1	1	1	0	0
2 exon (s) 413354 - 415420 726 bp, chain + CDS..413354_413458..414800_415420..POLYA_415540	27.236	CI01000082_00413354_00415420	neutral cholesterol ester hydrolase 1-like	1	1	1	1	0	0
5 exon (s) 1097596 - 1106806 678 bp, chain - CDS..POLYA_1097471..1097596_1097729..1098152_1098241..1102079_1102210..1104249_1104410..1106646_1106806	26.018	CI01000082_01097596_01106806	cytochrome c oxidase subunit 4 isoform 1, mitochondrial-like	1	1	1	1	0	0
14 exon (s) 1976234 - 1986067 1635 bp, chain - CDS..POLYA_1975811..1976234_1976365..1976918_1977049..1979150_1979281..1979387_1979500..1979743_1979878..1980481_1980680..1981090_1981311..1981496_1981582..1982722_1982792..1982939_1983017..1983176_1983265..1983350_1983442..1985828_1985893..1985985_1986067	62.853	CI01000082_01976234_01986067	asparaginyl-tRNA synthetase (nars)	1	1	1	1	0	0
5 exon (s) 587995 - 596565 603 bp, chain - CDS..POLYA_587765..587995_588162..588365_588427..588519_588677..589206_589364..596512_596565..TSS_596739	21.806	CI01000086_00587995_00596565	electron transfer flavoprotein subunit beta-like	1	1	1	1	0	0
4 exon (s) 1838372 - 1840689 381 bp, chain + CDS..TSS_1838272..1838372_1838438..1838882_1839054..1840406_1840495..1840639_1840689..POLYA_1840703	14.081	CI01000086_01838372_01840689	liver-type fatty acid-binding protein (L-FABP)	1	1	1	1	0	0
22 exon (s) 522844 - 581962 2712 bp, chain - CDS..POLYA_521951..522844_522988..523118_523203..523500_523645..527396_527663..531121_531270..541640_541821..541929_542068..543510_543626..550836_550941..551008_551097..553971_554014..555930_556054..557378_557425..558951_559100..559249_559377..563269_563317..565844_565935..566123_566242..566490_566695..571337_571411..581596_581648..581770_581962	102.343	CI01000091_00522844_00581962	P450 (cytochrome) oxidoreductase b (porb)	1	1	1	1	0	0
10 exon (s) 3733899 - 3743505 1527 bp, chain - CDS..POLYA_3732957..3733899_3734080..3734641_3734782..3734909_3735096..3735345_3735486..3735594_3735770..3735878_3736038..3736131_3736280..3736369_3736531..3737461_3737511..3743335_3743505..TSS_3743557	58.156	CI01000092_03733899_03743505	cytochrome P450, family 2, subfamily Y, polypeptide 3 (cyp2y3)	1	1	1	1	0	0
10 exon (s) 1042275 - 1068202 1239 bp, chain - CDS..POLYA_1041650..1042275_1042424..1047381_1047537..1047662_1047750..1047865_1047984..1049151_1049402..1049465_1049526..1049999_1050054..1052938_1053035..1054918_1055038..1068068_1068202	47.394	CI01000093_01042275_01068202	lectin, galactoside-binding, soluble, 9 (galectin 9)-like 4 (lgals9l4)	1	1	1	1	0	0
8 exon (s) 3116235 - 3118931 1095 bp, chain + CDS..TSS_3115949..3116235_3116346..3116563_3116774..3117602_3117656..3117757_3117917..3118079_3118162..3118251_3118425..3118511_3118710..3118836_3118931..POLYA_3119565	39.274	CI01000110_03116235_03118931	aldolase b, fructose-bisphosphate (aldob)	1	1	1	1	0	0
5 exon (s) 3611195 - 3618116 546 bp, chain - CDS..POLYA_3610940..3611195_3611326..3613800_3613928..3614007_3614179..3617701_3617790..3618095_3618116..TSS_3618153	20.814	CI01000110_03611195_03618116	NADH:ubiquinone oxidoreductase core subunit S8 (ndufs8)	1	1	1	1	0	0
3 exon (s) 285871 - 286497 444 bp, chain + CDS..TSS_285800..285871_285962..286069_286291..286369_286497..POLYA_286543	16.201	CI01000113_00285871_00286497	hemoglobin, beta adult 2 (hbba2)	1	1	1	1	0	0
16 exon (s) 209891 - 223730 2496 bp, chain + CDS..209891_209973..210952_211025..211422_211614..211726_211870..213506_213577..216124_216228..216785_216886..217012_217145..217267_217370..219332_219467..219562_219691..221036_221259..221378_221509..222571_222700..222796_223340..223542_223730..POLYA_223855	91.844	CI01000116_00209891_00223730	MICOS complex subunit MIC60-like	1	1	1	1	0	0
8 exon (s) 2700931 - 2705579 1266 bp, chain + CDS..TSS_2700813..2700931_2701138..2703219_2703346..2703640_2703916..2704022_2704140..2704292_2704423..2704510_2704619..2705128_2705272..2705432_2705579	48.281	CI01000119_02700931_02705579	DEAD (Asp-Glu-Ala-Asp) box polypeptide 39Aa (ddx39aa)	1	1	1	1	0	0
16 exon (s) 456911 - 474451 2124 bp, chain - CDS..POLYA_456671..456911_456961..457135_457341..459816_459959..460555_460660..460819_460995..463929_464100..464276_464424..464559_464728..465096_465211..466555_466674..466797_466898..467913_468059..468919_468951..471489_471649..473271_473430..474343_474451	79.787	CI01000131_00456911_00474451	acyl-CoA oxidase 1, palmitoyl (acox1)	1	1	1	1	0	0
5 exon (s) 117 - 1476 585 bp, chain + CDS..117_223..308_430..725_845..1068_1178..1353_1476..POLYA_1523	23.225	CI01000133_00000117_00001476	ribosomal protein L19 (rpl19)	1	1	1	1	0	0
12 exon (s) 636135 - 642638 2097 bp, chain + CDS..636135_636232..636785_636878..637329_637488..639188_639306..639388_639495..639575_639688..640287_640463..640642_640777..640902_641107..641394_641543..641634_641755..642026_642638..POLYA_642668	77.346	CI01000135_00636135_00642638	synaptotagmin binding, cytoplasmic RNA interacting protein	1	1	1	1	0	0
8 exon (s) 151588 - 156780 900 bp, chain + CDS..151588_151715..151802_151898..152151_152192..153929_154191..154263_154339..154417_154495..155912_156017..156671_156780..POLYA_157038	32.477	CI01000140_00151588_00156780	translocon-associated protein alpha	1	1	1	1	0	0
8 exon (s) 1504533 - 1508867 759 bp, chain - CDS..POLYA_1504403..1504533_1504563..1505790_1505931..1506015_1506114..1507369_1507472..1507545_1507673..1507879_1507998..1508082_1508185..1508837_1508867	58.053	CI01000140_01504533_01508867	chaperonin containing TCP1, subunit 2 (beta)	1	1	1	1	0	0
12 exon (s) 16608 - 25920 1761 bp, chain + CDS..16608_16823..17951_18087..18846_19002..19075_19200..19906_20076..20157_20282..21153_21373..23112_23349..24595_24702..24781_24900..24982_25080..25879_25920..POLYA_26754	66.537	CI01000186_00016608_00025920	lamin B2	1	1	1	1	0	0
10 exon (s) 231883 - 246657 1356 bp, chain - CDS..POLYA_231735..231883_231977..232864_233047..233170_233262..238113_238258..238349_238487..238611_238676..239443_239552..241923_242125..243931_244102..246510_246657..TSS_247338	49.738	CI01000197_00231883_00246657	glucose-6-phosphate translocase-like	1	1	1	1	0	0
3 exon (s) 139715 - 141676 372 bp, chain + CDS..TSS_139565..139715_139829..140009_140082..141494_141676..POLYA_141706	13.767	CI01000213_00139715_00141676	ribosomal protein S20 (rps20)	1	1	1	1	0	0
6 exon (s) 12179 - 15305 495 bp, chain - CDS..POLYA_12166..12179_12241..12325_12378..12842_12941..13915_14009..14150_14251..15225_15305	18.934	CI01000223_00012179_00015305	ribosomal protein L14 (rpl14)	1	1	1	1	0	0
12 exon (s) 4186183 - 4196219 1884 bp, chain - CDS..POLYA_4184967..4186183_4186407..4186496_4186744..4186981_4187057..4187598_4187756..4190122_4190263..4190398_4190520..4190606_4190684..4193511_4193709..4193789_4193927..4194022_4194176..4194257_4194394..4196021_4196219..TSS_4197884	71.248	CI01000299_04186183_04196219	Mx3	1	1	1	1	0	0
21 exon (s) 4645836 - 4651938 3075 bp, chain - CDS..POLYA_4645639..4645836_4645864..4646243_4646334..4646746_4646847..4646930_4647060..4647147_4647292..4647421_4647544..4647635_4647789..4647878_4648046..4648369_4648519..4648604_4648740..4648830_4649005..4649163_4649361..4649441_4649575..4649965_4650273..4650375_4650643..4650729_4650846..4650925_4651059..4651144_4651257..4651359_4651562..4651669_4…	113.222	CI01000299_04645836_04651938	Na+/K+ ATPase alpha subunit isoform 1 (atp1a1a.1)	1	1	1	1	0	0
5 exon (s) 1503095 - 1508161 594 bp, chain + CDS..TSS_1502998..1503095_1503197..1503379_1503532..1505995_1506117..1507471_1507601..1508079_1508161..POLYA_1508476	21.841	CI01000301_01503095_01508161	natural killer cell enhancement factor (NKEF-B)	1	1	1	1	0	0
2 exon (s) 1416856 - 1418996 477 bp, chain - CDS..POLYA_1416649..1416856_1417070..1418735_1418996..TSS_1419347	18.206	CI01000304_01416856_01418996	tropomyosin beta chain	1	1	1	1	0	0
9 exon (s) 6738434 - 6742551 987 bp, chain - CDS..POLYA_6738254..6738434_6738565..6739438_6739566..6739766_6739845..6740398_6740542..6740640_6740774..6740863_6740964..6741040_6741098..6741362_6741514..6742500_6742551	35.026	CI01000304_06738434_06742551	stomatin-like protein 2, mitochondrial	1	1	1	1	0	0
3 exon (s) 2156224 - 2158555 876 bp, chain + CDS..2156224_2156767..2156851_2157004..2158377_2158555..POLYA_2158721	33.409	CI01000306_02156224_02158555	dynein heavy chain 12, axonemal-like	1	1	1	1	0	0
14 exon (s) 3666143 - 3671601 1497 bp, chain + CDS..3666143_3666274..3666777_3666956..3667541_3667612..3668029_3668118..3668910_3669005..3669112_3669210..3669366_3669452..3669567_3669626..3669798_3669931..3670546_3670600..3670685_3670736..3670829_3670962..3671121_3671312..3671488_3671601..POLYA_3672675	55.049	CI01000306_03666143_03671601	copine-3-like	1	1	1	1	0	0
11 exon (s) 1300803 - 1359626 1527 bp, chain - CDS..POLYA_1300619..1300803_1301101..1303489_1303577..1309661_1309870..1315293_1315383..1320793_1320928..1323257_1323382..1325793_1325939..1330715_1330830..1334329_1334373..1335002_1335171..1359529_1359626..TSS_1360097	58.205	CI01000308_01300803_01359626	glucan (1,4-alpha-), branching enzyme 1 (gbe1)	1	1	1	1	0	0
9 exon (s) 987006 - 991153 678 bp, chain + CDS..987006_986708..987044_987095..987191_987258..987733_987813..987895_988020..988626_988701..990005_990057..990388_990437..991027_991153..POLYA_991175	24.374	CI01000315_00987006_00991153	glutathione S-transferase zeta 1 (gstz1)	1	1	1	1	0	0
3 exon (s) 3644131 - 3647944 615 bp, chain + CDS..TSS_3643800..3644131_3644302..3644897_3645033..3647639_3647944..POLYA_3647976	24.064	CI01000320_03644131_03647944	ribosomal protein L15 (rpl15)	1	1	1	1	0	0
9 exon (s) 4637289 - 4640703 1605 bp, chain + CDS..TSS_4637121..4637289_4637594..4638719_4638881..4638972_4639121..4639211_4639371..4639449_4639625..4639734_4639875..4639960_4640147..4640269_4640410..4640528_4640703..POLYA_4641092	60.643	CI01000325_04637289_04640703	cytochrome P450, family 2, subfamily P, polypeptide 9 (cyp2p9)	1	1	1	1	0	0
25 exon (s) 5941338 - 5958627 2802 bp, chain + CDS..5941338_5941447..5942652_5942736..5943628_5943692..5943902_5944069..5945299_5945399..5946570_5946710..5946763_5946830..5946946_5947057..5947145_5947272..5948643_5948740..5948879_5949022..5949238_5949374..5950463_5950509..5950590_5950697..5950787_5950861..5950958_5951050..5951268_5951402..5951689_5951800..5953149_5953288..5953442_5953483..5953729…	97.983	CI01000325_05941347_05958947	C-1-tetrahydrofolate synthase, cytoplasmic-like	1	1	1	1	0	0
3 exon (s) 25265 - 29055 1671 bp, chain - CDS..POLYA_25246..25265_26875..28415_28438..29020_29055..TSS_29619	62.814	CI01000329_00025265_00029055	UDP-glucuronosyltransferase 2C1-like	1	1	1	1	0	0
11 exon (s) 1058869 - 1075680 3270 bp, chain + CDS..1058869_1060333..1065075_1065283..1065569_1065752..1066714_1066937..1068186_1068311..1068533_1068685..1069869_1070030..1070118_1070344..1071442_1071605..1074147_1074325..1075503_1075680..POLYA_1076611	118.777	CI01000329_01058869_01075680	calpain-15-like	1	1	1	1	0	0
5 exon (s) 605712 - 609860 660 bp, chain - CDS..POLYA_605162..605712_605832..607109_607221..607603_607704..607780_607910..609666_609860	21.206	CI01000333_00605712_00609860	NME/NM23 nucleoside diphosphate kinase 4 (nme4)	1	1	1	1	0	0
9 exon (s) 1515719 - 1522951 1425 bp, chain - CDS..POLYA_1515416..1515719_1515807..1516310_1517015..1518399_1518497..1518601_1518692..1518781_1518879..1518961_1519015..1521293_1521412..1522117_1522221..1522892_1522951	49.41	CI01000339_01515719_01522951	apolipoprotein O-like (apool)	1	1	1	1	0	0
3 exon (s) 6041909 - 6043927 312 bp, chain + CDS..6041909_6041960..6042425_6042585..6043829_6043927..POLYA_6044008	11.272	CI01000339_06041909_06043927	ATP synthase subunit g, mitochondrial-like	1	1	1	1	0	0
7 exon (s) 6704533 - 6711160 819 bp, chain - CDS..POLYA_6703630..6704533_6704646..6704889_6704987..6705899_6705955..6706322_6706516..6708437_6708551..6710627_6710830..6711126_6711160	30.631	CI01000340_06704533_06711160	hydroxysteroid (17-beta) dehydrogenase 7 (hsd17b7)	1	1	1	1	0	0
4 exon (s) 10980323 - 10984372 1521 bp, chain - CDS..POLYA_10980086..10980323_10981222..10982227_10982372..10982951_10983102..10984050_10984372	53.65	CI01000340_10980323_10984372	glycerate kinase-like	1	1	1	1	0	0
9 exon (s) 13748766 - 13759247 834 bp, chain - CDS..13748766_13748828..13750880_13750993..13751068_13751218..13753146_13753225..13753340_13753546..13754986_13755049..13755344_13755395..13756140_13756203..13759209_13759247..TSS_13759690	31.432	CI01000340_13748766_13759247	capping protein (actin filament) muscle Z-line, alpha 1	1	1	1	1	0	0
15 exon (s) 13774456 - 13796883 2298 bp, chain - CDS..POLYA_13774300..13774456_13774629..13775029_13775159..13776022_13776142..13779149_13779306..13779777_13779879..13784257_13784639..13792202_13792369..13792530_13792621..13793090_13793241..13793414_13793521..13794051_13794114..13794261_13794379..13794536_13794620..13795210_13795322..13796557_13796883	85.624	CI01000340_13774456_13796883	protein phosphatase 1H-like	1	1	1	1	0	0
2 exon (s) 14515689 - 14516087 156 bp, chain - CDS..POLYA_14515409..14515689_14515812..14516056_14516087..TSS_14516526	5.723	CI01000340_14515689_14516087	ATP synthase subunit epsilon-like protein, mitochondrial	1	1	1	1	0	0
3 exon (s) 16196720 - 16199969 672 bp, chain + CDS..16196720_16196960..16199342_16199583..16199781_16199969..POLYA_16201581	24.093	CI01000340_16196720_16199969	protein ABHD14B-like	1	1	1	1	0	0
4 exon (s) 16540718 - 16544143 498 bp, chain - CDS..16540718_16540795..16540941_16541106..16543071_16543220..16544039_16544143	18.973	CI01000340_16540718_16544143	ribosomal protein S10 (rps10)	1	1	1	1	0	0
9 exon (s) 18706881 - 18719031 1173 bp, chain - CDS..POLYA_18706071..18706881_18707008..18708428_18708535..18708991_18709146..18711207_18711306..18711463_18711625..18712906_18713045..18717334_18717451..18718433_18718512..18718852_18719031	42.92	CI01000340_18706881_18719031	serine hydroxymethyltransferase 2 (shmt2)	1	1	1	1	0	0
5 exon (s) 1941265 - 1944365 729 bp, chain - CDS..POLYA_1941125..1941265_1941465..1941542_1941718..1941934_1942084..1943865_1943952..1944254_1944365..TSS_1945375	27.601	CI01000347_01941265_01944365	glutathione S-transferase theta 1a (gstt1a)	1	1	1	1	0	0
11 exon (s) 655091 - 691711 1332 bp, chain + CDS..TSS_655025..655091_655276..656174_656335..656415_656562..658432_658498..658599_658660..679327_679412..681011_681206..687604_687687..689701_689777..690253_690316..691512_691711..POLYA_692054	49.341	CI01000351_00655091_00691711	rho GDP-dissociation inhibitor 1-like	1	1	1	1	0	0
2 exon (s) 143 - 468 246 bp, chain - CDS..143_241..322_468	9.216	CI01022255_00000143_00000468	60S ribosomal protein L6-like	1	1	1	1	0	0
1 exon (s) 163 - 362 198 bp, chain + CDS..163_362	6.842	CI01024467_00000163_00000362	ribosomal protein S3 (rps3)	1	1	1	1	0	0
2 exon (s) 1872 - 2208 168 bp, chain - CDS..POLYA_1830..1872_1992..2162_2208	5.953	CI01036300_00001872_00002208	keratin, type I cytoskeletal 13-like	1	1	1	1	0	0
2 exon (s) 373 - 2024 348 bp, chain - CDS..POLYA_242..373_556..1859_2024	12.755	CI01052392_00000373_00002024	hydroxysteroid (11-beta) dehydrogenase 1-like b (hsd11b1lb)	1	1	1	1	0	0
6 exon (s) 940 - 2638 921 bp, chain + CDS..940_1244..1301_1474..1690_1863..1947_2061..2344_2406..2547_2638..POLYA_2710	35.515	CI01112197_00000940_00002638	myosin-9-like	1	1	1	1	0	0
2 exon (s) 369 - 783 333 bp, chain + CDS..369_581..664_783	12.89	CI01112323_00000369_00000783	myosin heavy chain 9 (myh9)	1	1	1	1	0	0
8 exon (s) 3813694 - 3819279 1140 bp, chain - CDS..03813694_3813348..3813694_3813920..3814502_3814631..3814732_3814992..3816566_3816785..3816883_3816970..3818004_3818097..3818520_3818621..3819262_3819279..3819262_3819317	41.23	CI01180000_03813694_03819279	uncharacterized_protein	1	1	1	1	0	0
7 exon (s) 4970618 - 4977149 1287 bp, chain - CDS..04970618_4970220..4970618_4970783..4970886_4970981..4974044_4974113..4974201_4974309..4974672_4974866..4976180_4976384..4976704_4977149	46.442	CI01180000_04970618_04977149	serine_protease_HTRA2,_mitochondrial-like	1	1	1	1	0	0
7 exon (s) 9855476 - 9861772 597 bp, chain + CDS..9855476_9855565..9858428_9858521..9858652_9858764..9859429_9859474..9859826_9859863..9860376_9860464..9861644_9861772..9861644_9861863	21.933	CI01180000_09855476_09861772	uncharacterized_protein	1	1	1	1	0	0
14 exon (s) 10084619 - 10111126 2028 bp, chain + CDS..10084619_10084216..10084619_10084682..10094118_10094359..10096769_10096896..10098347_10098882..10100231_10100341..10101219_10101370..10104088_10104213..10106362_10106393..10108961_10109080..10109341_10109359..10109437_10109563..10110267_10110348..10110427_10110534..10110946_10111126..10110946_10111160	76.366	CI01180000_10084619_10111126	uncharacterized_protein	1	1	1	1	0	0
4 exon (s) 11600258 - 11602519 1110 bp, chain - CDS..POLYA_11599982..11600258_11600415..11600507_11600647..11600728_11601214..11602196_11602519..TSS_11602580	32.926	CI01000000_11600258_11602306	solute carrier family 25 alpha, member 5	2	1	5	6	-0.263	2.4594
13 exon (s) 1647763 - 1658875 1344 bp, chain + CDS..TSS_1647224..1647763_1647807..1648959_1649075..1652572_1652755..1654636_1654724..1655222_1655289..1655617_1655703..1655948_1656144..1656340_1656475..1656572_1656641..1656730_1656786..1657213_1657346..1657439_1657554..1658832_1658875..POLYA_1659574	50.925	CI01000020_01647763_01658875	phenylalanine hydroxylase (pah)	2	1	5	5	0	2.3219
5 exon (s) 67 - 3612 594 bp, chain + CDS..67_172..1192_1310..1543_1631..1738_1866..3462_3612..POLYA_3830	23.037	CI01000319_00000067_00003612	glutathione S-transferase	2	1	5	8	-0.6781	2.7004
6 exon (s) 910423 - 913491 1377 bp, chain - CDS..910423_910811..911727_911894..912129_912366..912528_912918..913110_913222..913414_913491	51.093	CI01000205_00910423_00913491	glucose-regulated protein 78 (grp78)	2	1	4	1	2	1.3219	+
6 exon (s) 1227110 - 1229796 1209 bp, chain + CDS..TSS_1226379..1227110_1227253..1228362_1228658..1228768_1228918..1228997_1229253..1229348_1229582..1229672_1229796..POLYA_1230058	43.093	CI01000054_01227110_01229796	elongation factor 1-alpha (EF-1a)	2	1	3	9	-1.585	2.585	--	p < 0.05
3 exon (s) 1384469 - 1386368 1386 bp, chain - CDS..POLYA_1384319..1384469_1385166..1385462_1385815..1386035_1386368	50.737	CI01000300_01384469_01386368	fibrinogen alpha chain (fga)	2	1	3	1	1.585	1
11 exon (s) 25409 - 31482 1269 bp, chain + CDS..25409_25513..25563_25680..26520_26615..26735_26835..26941_27084..27278_27428..28538_28633..29327_29440..30958_31022..31102_31259..31362_31482..POLYA_31782	46.683	CI01000197_00025409_00031482	acetyl-CoA acetyltransferase 1 (acat1)	2	1	2	16	-3	3.1699	--	p < 0.05
5 exon (s) 6532144 - 6534604 540 bp, chain + CDS..6532144_6532219..6532619_6532801..6533384_6533520..6534156_6534219..6534524_6534604..POLYA_6534631	20.16	CI01000299_06532144_06534604	ribosomal protein L24 (rpl24)	2	1	2	2	0	1
9 exon (s) 10370185 - 10373703 1296 bp, chain - CDS..POLYA_10369923..10370185_10370366..10370481_10370758..10371216_10371400..10371948_10372081..10372176_10372306..10372431_10372515..10373196_10373379..10373491_10373547..10373644_10373703..TSS_10373742	49.181	CI01000300_10370185_10373703	fibrinogen gamma chain (fgg)	2	1	2	1	1	0.585
5 exon (s) 2696797 - 2704180 1527 bp, chain + CDS..TSS_2696632..2696797_2696844..2697236_2697367..2698500_2698722..2702324_2702472..2703206_2704180..POLYA_2704220	56.927	CI01000299_02696797_02704180	tubulin, alpha 8 like 2 (tuba8l2)	2	1	1	8	-3	2.1699	--	p < 0.05
30 exon (s) 8929738 - 8949191 4098 bp, chain - CDS..POLYA_8928794..8929738_8929833..8930860_8931039..8931235_8931448..8931558_8931703..8931947_8932064..8932599_8932753..8932862_8932960..8933067_8933162..8933722_8933859..8934427_8934515..8934629_8934743..8934943_8935052..8935734_8936121..8937407_8937511..8937651_8937776..8938534_8938641..8938866_8939204..8939441_8939518..8939922_8939996..8940083_8…	151.014	CI01000300_08929738_08949191	replication factor C (activator 1) 1 (rfc1)	2	1	1	3	-1.585	1
6 exon (s) 7482540 - 7486516 759 bp, chain - CDS..POLYA_7482023..7482540_7482801..7483253_7483317..7484701_7484844..7485267_7485338..7485443_7485526..7486385_7486516	28.845	CI01000325_07482540_07486516	ribosomal protein S7 (rps7)	2	1	1	3	-1.585	1
2 exon (s) 8960313 - 8960672 249 bp, chain + CDS..TSS_8959494..8960313_8960466..8960578_8960672..POLYA_8960729	9.747	CI01000000_08960313_08960672	cytochrome b-c1 complex subunit 8-like	2	1	1	1	0	0
4 exon (s) 488543 - 492255 456 bp, chain - CDS..POLYA_488518..488543_488610..488717_488793..488935_489096..492107_492255..TSS_492833	16.273	CI01000006_00488543_00492255	ribosomal protein S14 (rps14)	2	1	1	1	0	0
39 exon (s) 7121418 - 7160572 5583 bp, chain + CDS..TSS_7121169..7121418_7121584..7121655_7121781..7122593_7122691..7122789_7122887..7122964_7123149..7123358_7123456..7123540_7123638..7124312_7124410..7125143_7125340..7125599_7125697..7126291_7126389..7126563_7126661..7126754_7126951..7127607_7127705..7127802_7127900..7128017_7128214..7129439_7129504..7131277_7131375..7131462_7131560..7131982_713…	203.201	CI01000006_07121418_07160572	ankyrin 1, erythrocytic b (ank1b)	2	1	1	1	0	0
6 exon (s) 8153453 - 8156753 555 bp, chain - CDS..POLYA_8153442..8153453_8153500..8153710_8153901..8154062_8154160..8154838_8154972..8156598_8156638..8156714_8156753..TSS_8157606	21.459	CI01000006_08153453_08156753	ribosomal protein L17 (rpl17)	2	1	1	2	-1	0.585
5 exon (s) 2591882 - 2593586 774 bp, chain - CDS..POLYA_2591863..2591882_2592040..2592139_2592254..2592894_2593112..2593203_2593344..2593449_2593586..TSS_2593761	28.035	CI01000009_02591882_02593586	ribosomal protein L8 (rpl8)	2	1	1	1	0	0
5 exon (s) 4613416 - 4615346 483 bp, chain + CDS..TSS_4613223..4613416_4613482..4613590_4613651..4613741_4613853..4614839_4614989..4615257_4615346..POLYA_4615360	18.531	CI01000018_04613416_04615346	ribosomal protein L21 (rpl21)	2	1	1	1	0	0
39 exon (s) 6310563 - 6348487 5991 bp, chain - CDS..POLYA_6310474..6310563_6310592..6311274_6311479..6313692_6313809..6314022_6314224..6314310_6314424..6316180_6316362..6316901_6317050..6318160_6318295..6318706_6318881..6320825_6320975..6323504_6323676..6323942_6324190..6326129_6326257..6327286_6327459..6327557_6327727..6328180_6328308..6329406_6329585..6329658_6329828..6330153_6330308..6330574_6…	226.817	CI01000021_06310563_06348487	utrophin-like	2	1	1	1	0	0
9 exon (s) 1444652 - 1452481 1422 bp, chain + CDS..TSS_1441987..1444652_1445232..1446965_1447025..1447123_1447218..1449540_1449701..1449773_1449898..1449985_1450205..1450310_1450353..1452053_1452141..1452440_1452481..POLYA_1452526	54.337	CI01000024_01444652_01452481	desmin b (desmb)	2	1	1	1	0	0
4 exon (s) 9294505 - 9295818 585 bp, chain + CDS..TSS_9294002..9294505_9294601..9294691_9294813..9294983_9295169..9295641_9295818..POLYA_9295885	22.468	CI01000027_09294505_09295818	ribosomal protein S9 (rps9)	2	1	1	1	0	0
4 exon (s) 3129738 - 3130913 621 bp, chain + CDS..TSS_3129630..3129738_3129798..3129896_3130031..3130137_3130275..3130629_3130913..POLYA_3131568	22.638	CI01000030_03129738_03130913	mast cell protease 1A-like	2	1	1	1	0	0
9 exon (s) 3196185 - 3200757 1338 bp, chain + CDS..TSS_3195548..3196185_3196239..3196424_3196574..3196910_3197042..3197394_3197645..3197728_3197875..3199024_3199171..3199858_3199993..3200203_3200358..3200599_3200757..POLYA_3200805	49.022	CI01000030_03196185_03200757	granzyme B-like	2	1	1	1	0	0
19 exon (s) 3890532 - 3897571 2112 bp, chain + CDS..TSS_3890438..3890532_3890568..3891045_3891217..3891409_3891492..3891606_3891761..3892449_3892513..3892582_3892726..3892816_3892926..3893013_3893146..3893541_3893682..3893822_3893863..3893953_3894066..3894197_3894349..3894450_3894596..3895315_3895425..3895549_3895637..3895752_3895941..3896094_3896141..3896383_3896448..3897467_3897571..POLYA_38991…	82.695	CI01000034_03890532_03897571	upstream binding transcription factor (ubtf)	2	1	1	1	0	0
3 exon (s) 1669384 - 1670016 432 bp, chain - CDS..POLYA_1669317..1669384_1669512..1669616_1669823..1669922_1670016..TSS_1672019	15.705	CI01000063_01669384_01670016	hemoglobin subunit alpha-1-like	2	1	1	1	0	0
3 exon (s) 222985 - 223777 372 bp, chain - CDS..POLYA_222882..222985_223129..223201_223322..223673_223777	14.438	CI01000082_00222985_00223777	ribosomal protein L22-like 1 (rpl22l1)	2	1	1	1	0	0
7 exon (s) 83351 - 89422 1365 bp, chain - CDS..POLYA_83330..83351_83446..83668_83825..84517_84663..85285_85495..87144_87275..88693_88950..89060_89422	51.743	CI01000119_00083351_00089422	ribosomal protein S6 (rps6)	2	1	1	1	0	0
2 exon (s) 5452986 - 5453456 234 bp, chain - CDS..POLYA_5452864..5452986_5453114..5453352_5453456	8.462	CI01000306_05452986_05453456	ribosomal protein L22 (rpl22)	2	1	1	1	0	0
10 exon (s) 193016 - 198464 861 bp, chain + CDS..TSS_192220..193016_193054..195075_195138..195920_195971..196071_196134..196418_196624..196762_196841..197818_197896..197982_198053..198161_198223..198324_198464..POLYA_199122	32.759	CI01000347_00193016_00198464	capping actin protein of muscle Z-line subunit alpha 1b (capza1b)	2	1	1	1	0	0
2 exon (s) 865 - 1438 348 bp, chain - CDS..POLYA_844..865_978..1204_1438	13.354	CI01057377_00000865_00001438	ribosomal protein S15 (rps15)	2	1	1	1	0	0
3 exon (s) 3860647 - 3862519 771 bp, chain - CDS..POLYA_3860432..3860647_3861232..3862072_3862216..3862480_3862519..TSS_3863147	29.759	CI01000092_03860647_03862519	apolipoprotein AIb1 (APO-AI-b1)	3	1	6	10	-0.737	3
2 exon (s) 1205188 - 1208430 708 bp, chain - CDS..POLYA_1204992..1205188_1205492..1208028_1208430..TSS_1208465	26.391	CI01000179_01205188_01208430	histone H3-like	3	1	5	1	2.3219	1.585	++	p < 0.05
9 exon (s) 1229271 - 1241592 1107 bp, chain + CDS..TSS_1229095..1229271_1229314..1231053_1231294..1231372_1231539..1237307_1237414..1237965_1238064..1239840_1239978..1240338_1240422..1241259_1241363..1241477_1241592	40.857	CI01000168_01229271_01241592	tricarboxylate transport protein, mitochondrial	3	1	4	1	2	1.3219	+
5 exon (s) 5196462 - 5200451 444 bp, chain - CDS..POLYA_5196449..5196462_5196488..5197330_5197384..5197673_5197856..5200156_5200256..5200375_5200451	15.987	CI01000027_05196462_05200451	40S ribosomal protein S19	3	1	2	5	-1.3219	1.8074	-
10 exon (s) 12030200 - 12039539 5157 bp, chain + CDS..12030200_12030288..12030759_12030866..12032649_12032813..12032928_12033063..12033149_12033672..12033780_12037442..12038305_12038460..12039021_12039151..12039270_12039363..12039445_12039539	192.728	CI01000054_12030200_12039539	NACHT and WD repeat domain-containing protein 2-like	3	1	2	4	-1	1.585
6 exon (s) 9658054 - 9661559 717 bp, chain + CDS..9658054_9658115..9658628_9658731..9659024_9659211..9660570_9660778..9661281_9661390..9661516_9661559..POLYA_9661711	27.403	CI01000300_09658054_09661559	40S ribosomal protein S3a	3	1	2	1	1	0.585
5 exon (s) 57624 - 60277 435 bp, chain - CDS..POLYA_57598..57624_57701..58214_58279..59183_59288..59590_59741..60245_60277..TSS_60539	16.434	CI01000256_00057624_00060277	ribosomal protein S17 (rps17)	3	1	1	1	0	0
5 exon (s) 2140523 - 2142280 660 bp, chain + CDS..TSS_2139495..2140523_2140654..2140920_2141019..2141688_2141847..2141929_2142049..2142134_2142280..POLYA_2142301	24.47	CI01000306_02140523_02142280	ribosomal protein S23 (rps23)	3	1	1	3	-1.585	1
6 exon (s) 1716967 - 1719318 558 bp, chain + CDS..TSS_1716832..1716967_1717000..1718038_1718103..1718215_1718316..1718522_1718607..1718775_1718834..1719109_1719318..POLYA_1719340	21.581	CI01000313_01716967_01719318	ribosomal protein L13a (rpl13a)	3	1	1	1	0	0
2 exon (s) 356 - 1485 864 bp, chain + CDS..356_944..1209_1485	32.156	CI01127059_00000356_00001485	collagen, type VI, alpha 3 (col6a3)	3	1	1	1	0	0
1014 bp, chain + CDS..	36.806	CI01000039_06468895_06472902	fructose-1,6-bisphosphatasesozyme 1b (fbp1b)	4	1	8	13	-0.7004	3.3923
5 exon (s) 3539141 - 3543311 636 bp, chain - CDS..POLYA_3539105..3539141_3539299..3540557_3540613..3540921_3541094..3542983_3543124..3543208_3543311..TSS_3543892	24.272	CI01000043_03539141_03543311	ribosomal protein L13 (rpl13)	4	1	7	2	1.8074	2.1699	++	p < 0.05
4 exon (s) 1674415 - 1677266 1440 bp, chain + CDS..TSS_1674093..1674415_1674504..1675588_1675810..1676041_1676189..1676289_1677266..POLYA_1677305	53.332	CI01000037_01674415_01677266	tubulin, alpha 8 like 3 (tuba8l3)	4	1	6	1	2.585	1.8074	++	p < 0.05
3 exon (s) 7128701 - 7132022 915 bp, chain - CDS..POLYA_7128662..7128701_7128980..7129554_7129663..7131498_7132022..TSS_7132068	33.99	CI01000010_07128701_07132022	endonuclease G (endog)	4	1	1	1	0	0
9 exon (s) 9358336 - 9370502 1410 bp, chain - CDS..POLYA_9358098..9358336_9358353..9362164_9362277..9362998_9363207..9363298_9363363..9367167_9367366..9367462_9367559..9367680_9367915..9369387_9369514..9370163_9370502..TSS_9370620	54.462	CI01000012_09358336_09370502	pyroglutamylated RFamide peptide receptor a (qrfpra)	4	1	1	2	-1	0.585
6 exon (s) 4193887 - 4198494 1452 bp, chain + CDS..4193887_4193943..4194408_4194477..4194744_4194790..4195907_4196015..4197198_4197308..4197437_4198494..POLYA_4199380	54.195	CI01000016_04193887_04198494	tubulin, beta 5	4	1	1	1	0	0
6 exon (s) 2947832 - 2950047 474 bp, chain + CDS..TSS_2947689..2947832_2947872..2948736_2948784..2948879_2948957..2949372_2949541..2949661_2949761..2950014_2950047..POLYA_2950067	17.944	CI01000026_02947832_02950047	40S ribosomal protein S13	4	1	1	2	-1	0.585
25 exon (s) 6335278 - 6348176 4407 bp, chain + CDS..TSS_6335160..6335278_6335362..6337063_6337138..6337229_6337447..6337532_6337619..6338050_6338202..6338329_6338423..6338658_6338788..6338978_6339079..6339307_6339390..6339845_6340450..6340580_6340702..6341363_6341653..6341737_6341940..6342237_6342467..6342559_6342825..6343723_6343935..6344013_6344276..6345386_6345682..6345739_6345931..6346551_634…	171.582	CI01000027_06335278_06348176	erythrocyte membrane protein band 4.1b (epb41b)	4	1	1	1	0	0
10 exon (s) 6756364 - 6785862 1386 bp, chain - CDS..POLYA_6756343..6756364_6756511..6756724_6756919..6761320_6761464..6763308_6763451..6764700_6764807..6765635_6765765..6767063_6767134..6767708_6767830..6782384_6782576..6785737_6785862..TSS_6788590	52.475	CI01000028_06756364_06785862	tropomodulin 2 (tmod2)	4	1	1	1	0	0
9 exon (s) 4956266 - 4966156 1260 bp, chain - CDS..POLYA_4956010..4956266_4956379..4958598_4958723..4959929_4960063..4960388_4960511..4962287_4962372..4962465_4962686..4964936_4965031..4965119_4965317..4965998_4966156	46.902	CI01000055_04956266_04966156	creatine kinase, mitochondrial 1 (ckmt1)	4	1	1	1	0	0
4 exon (s) 479846 - 482461 1338 bp, chain - CDS..POLYA_479710..479846_480906..481065_481175..481289_481397..482405_482461..TSS_483997	49.773	CI01000110_00479846_00482461	tubulin beta 1	5	1	22	1	4.4594	3.5236	++	p < 0.05
7 exon (s) 2547325 - 2557711 2217 bp, chain - CDS..POLYA_2547195..2547325_2547839..2549121_2550069..2550176_2550324..2550409_2550631..2551908_2551930..2555074_2555296..2557577_2557711..TSS_2557725	81.856	CI01000001_02547325_02557711	tubulin, alpha 1c (tuba1c)	5	1	7	10	-0.5146	3.0875
7 exon (s) 4119042 - 4125903 1758 bp, chain + CDS..4119042_4119081..4119687_4119883..4120151_4120359..4120839_4120993..4121234_4121402..4122530_4122845..4125230_4125903..POLYA_4126601	63.363	CI01000339_04119042_04125903	tubulin, alpha 1c (tuba1c)	5	1	4	3	0.415	1.8074
6 exon (s) 4997343 - 4999344 933 bp, chain - CDS..POLYA_4997318..4997343_4997423..4997499_4997840..4997936_4998109..4998193_4998300..4998884_4998973..4999207_4999344	33.939	CI01000034_04997343_04999344	cytochrome b ascorbate-dependent protein 3	5	1	1	2	-1	0.585
13 exon (s) 1229799 - 1241276 1521 bp, chain - CDS..1229799_1229880..1230179_1230322..1230636_1230780..1231336_1231479..1235401_1235496..1235574_1235664..1235758_1235957..1236915_1237002..1237081_1237287..1238558_1238632..1239222_1239323..1239458_1239506..1241179_1241276	54.789	CI01000052_01229799_01241276	ribosomal protein S2 (rps2)	5	1	1	1	0	0
4 exon (s) 7006908 - 7009054 351 bp, chain - CDS..POLYA_7006875..7006908_7006960..7007250_7007380..7007516_7007661..7009034_7009054	12.926	CI01000054_07006908_07009054	ribosomal protein L30 (rpl30)	5	1	1	1	0	0
7 exon (s) 95190 - 99090 855 bp, chain - CDS..POLYA_95150..95190_95252..95688_95828..96100_96285..97148_97294..97377_97464..98636_98811..99037_99090..TSS_99466	31.172	CI01000170_00095190_00099090	ribosomal protein, large, P0 (rplp0)	5	1	1	5	-2.3219	1.585	--	p < 0.05
5 exon (s) 7289908 - 7291636 453 bp, chain + CDS..7289908_7289981..7290238_7290336..7290423_7290504..7291166_7291252..7291524_7291636	16.079	CI01000339_07289908_07291636	ribosomal protein L12 (rpl12)	5	1	1	3	-1.585	1
5 exon (s) 8875722 - 8877149 621 bp, chain + CDS..8875722_8875828..8876051_8876150..8876355_8876530..8876733_8876862..8877040_8877149..POLYA_8877507	23.892	CI01000004_08875722_08877149	ribosomal protein S8a (rps8a)	6	1	1	4	-2	1.3219	-
3 exon (s) 238758 - 239855 522 bp, chain - CDS..POLYA_238484..238758_238933..239428_239589..239672_239855..TSS_241004	19.854	CI01000130_00238758_00239855	myosin, light chain 9b, regulatory (myl9b)	8	1	1	1	0	0
56 exon (s) 1463769 - 1531967 7398 bp, chain - CDS..POLYA_1463746..1463769_1463853..1463923_1463996..1464983_1465067..1467083_1467219..1470757_1470927..1471107_1471261..1472561_1472673..1473061_1473238..1473318_1473453..1474207_1474303..1475350_1475446..1476077_1476197..1476270_1476413..1482522_1482632..1483427_1483547..1484139_1484236..1484336_1484605..1484920_1485066..1489057_1489212..1490657_1…	277.345	CI01000059_01463769_01531967	haplotype 3 acetyl-CoA carboxylase alpha (ACACA)	9	1	3	1	1.585	1
42 exon (s) 1852604 - 1874289 7677 bp, chain - CDS..POLYA_1852514..1852604_1852741..1855345_1855596..1855764_1855862..1855952_1856163..1856754_1856981..1857221_1857409..1857500_1857897..1857997_1858088..1858177_1858328..1858669_1858870..1858968_1859191..1859288_1859410..1859495_1859614..1860342_1860520..1860606_1860756..1860814_1861047..1861421_1861575..1861716_1861831..1862318_1862488..1862688_1…	279.213	CI01000055_01852604_01874289	fatty acid synthase (fas)	12	1	24	1	4.585	3.6439	++	p < 0.05
6 exon (s) 1066483 - 1071659 987 bp, chain + CDS..1066483_1066604..1066760_1066860..1068915_1069083..1069310_1069576..1071257_1071297..1071371_1071659..POLYA_1072041	35.235	CI01000179_01066483_01071659	histone H2A	12	1	5	11	-1.1375	3	-
10 exon (s) 9015910 - 9020996 1872 bp, chain - CDS..POLYA_9014968..9015910_9016055..9016158_9016225..9016337_9016557..9016645_9017022..9017128_9017223..9017343_9017403..9017496_9017704..9019400_9019892..9020042_9020108..9020864_9020996..TSS_9021338	67.417	CI01000340_09015910_09020996	keratin 4 (krt4)	12	1	1	1	0	0
2 exon (s) 1178068 - 1179530 720 bp, chain + CDS..TSS_1177599..1178068_1178374..1179118_1179530..POLYA_1179764	26.407	CI01000354_01178068_01179530	histone H2B	15	1	11	9	0.2895	3.3219
13 exon (s) 520790 - 525323 2010 bp, chain + CDS..TSS_520672..520790_520830..521723_521894..522005_522101..522200_522333..522417_522482..522563_522704..522788_522948..523033_523205..523295_523405..523493_523554..523639_523863..524556_524777..524920_525323..POLYA_525573	75.588	CI01000034_00520790_00525323	DEAD (Asp-Glu-Ala-Asp) box polypeptide 5	15	1	1	1	0	0
6 exon (s) 12745876 - 12748041 1134 bp, chain - CDS..POLYA_12745581..12745876_12746019..12746119_12746300..12746383_12746574..12747174_12747335..12747484_12747808..12747913_12748041..TSS_12749149	41.975	CI01000012_12745876_12748041	actin, alpha skeletal muscle 2-like	31	1	1	23	-4.5236	3.585	--	p < 0.05
(s) 311010 - 311902 216 bp, chain -	8.317	CI01000338_00311010_00311902	ATP synthase subunit e (ATPFoeB2)	1	2	2	4	-1	1.585
4 exon (s) 17419825 - 17424299 1500 bp, chain + CDS..17419825_17420031..17420398_17420506..17421053_17421163..17423227_17424299..POLYA_17424743	56.224	CI01000004_17419825_17424299	tubulin, beta 2A class IIa (tubb2)	1	2	1	1	0	0
2 exon (s) 3734862 - 3735227 273 bp, chain + CDS..TSS_3734554..3734862_3734987..3735081_3735227..POLYA_3735738	10.181	CI01000006_03734862_03735227	barrier-to-autointegration factor (BAF) nuclear assembly factor 1 (banf1)	1	2	1	1	0	0
3 exon (s) 8752386 - 8753821 294 bp, chain + CDS..8752386_8752472..8752615_8752722..8753723_8753821	11.544	CI01000016_08752386_08753821	ribosomal protein L18 (rpl18)	2	2	1	3	-1.585	1
4 exon (s) 326077 - 326875 429 bp, chain + CDS..TSS_325609..326077_326168..326281_326368..326554_326670..326744_326875..POLYA_326968	15.749	CI01000113_00326077_00326875	hemoglobin, beta adult 1 (hbba1)	6	2	12	14	-0.2224	3.7004
35 exon (s) 576651 - 595216 7326 bp, chain - CDS..POLYA_576412..576651_576836..576991_577033..577155_577328..577758_578014..578221_578284..578362_578435..578590_578786..578872_578956..579049_579187..579275_579577..579926_580149..580290_580494..580668_580798..580985_581269..581438_581527..581634_581858..582027_582296..582598_582744..582860_582950..583633_583835..584026_584785..584865_585002..58511…	281.608	CI01000062_00576651_00595216	spectrin, beta, erythrocytic (sptb)	21	2	1	1	0	0
4 exon (s) 14309675 - 14311339 372 bp, chain - CDS..POLYA_14309643..14309675_14309751..14310617_14310718..14310820_14310868..14311196_14311339..TSS_14311436	12.589	CI01000340_14309675_14311339	ribosomal protein, large P2 (rplp2)	1	3	1	4	-2	1.3219	-
1 exon (s) 714 - 1033 318 bp, chain - CDS..POLYA_188..714_1033	11.58	CI01153790_00000714_00001033	immunoglobulin heavy variable 4-5 (ighv4-5)	1	3	1	1	0	0
7 exon (s) 441382 - 448773 582 bp, chain + CDS..441382_441456..441749_441800..441955_442053..442147_442233..444396_444497..448270_448361..448698_448773..POLYA_448780	22.826	CI01000321_00441382_00448773	ribosomal protein S18 (rps18)	7	3	2	6	-1.585	2	-
10 exon (s) 7367270 - 7370738 1512 bp, chain + CDS..TSS_7366852..7367270_7367330..7367648_7367821..7367939_7368113..7368265_7368386..7369287_7369471..7369584_7369742..7369829_7369951..7370029_7370241..7370332_7370533..7370641_7370738..POLYA_7370878	53.871	CI01000051_07367270_07370738	ATP synthase F1 subunit beta (atp5f1b)	8	3	17	21	-0.3049	4.2479
4 exon (s) 1181447 - 1186008 345 bp, chain - CDS..POLYA_1181422..1181447_1181523..1184691_1184786..1185720_1185768..1185885_1186008	11.669	CI01000105_01181447_01186008	ribosomal protein, large P2, like (rplp2l)	9	3	2	7	-1.8074	2.1699	--	p < 0.05
3 exon (s) 254945 - 255661 432 bp, chain - CDS..POLYA_254858..254945_255073..255186_255393..255567_255661..TSS_255709	15.516	CI01000113_00254945_00255661	alpha globin	4	4	7	14	-1	3.3923	-
4 exon (s) 5074328 - 5075547 441 bp, chain + CDS..5074328_5074350..5074604_5074640..5075054_5075276..5075388_5075547..POLYA_5075740	16.123	CI01000027_05074328_05075547	14kDa apolipoprotein	1	5	4	10	-1.3219	2.8074	-
11 exon (s) 914537 - 924799 1062 bp, chain - CDS..POLYA_914246..914537_914577..915557_915626..915728_915790..916022_916097..916200_916270..916354_916471..917050_917183..921049_921152..922718_922862..923616_923741..924686_924799..TSS_926172	40.729	CI01000030_00914537_00924799	tropomyosin 4a (tpm4a)	2	5	1	1	0	0
3 exon (s) 324040 - 324756 432 bp, chain - CDS..POLYA_323951..324040_324168..324281_324488..324662_324756..TSS_324804	15.477	CI01000113_00324040_00324756	alpha globin	7	5	8	19	-1.2479	3.7549	-
7 exon (s) 4751528 - 4753425 1206 bp, chain - CDS..POLYA_4751474..4751528_4751651..4751780_4752000..4752084_4752209..4752308_4752469..4752556_4752712..4752804_4752886..4753093_4753425	44.076	CI01000319_04751528_04753425	keratin 92 (krt92)	8	5	1	1	0	0
1 exon (s) 1094454 - 1094840 387 bp, chain + CDS..TSS_1094165..1094454_1094840..POLYA_1095196	13.745	CI01000179_01094454_01094840	histone H2A	11	5	7	1	2.8074	2	++	p < 0.05
1 exon (s) 1076139 - 1076513 375 bp, chain + CDS..TSS_1076073..1076139_1076513..POLYA_1077142	13.626	CI01000179_01076139_01076513	histone H2B	1	6	1	1	0	0
10 exon (s) 1422089 - 1435801 975 bp, chain - CDS..1422089_1422151..1422586_1422661..1423880_1423950..1424763_1424880..1425346_1425479..1428465_1428497..1428773_1428844..1429640_1429789..1433849_1433974..1435670_1435801	37.535	CI01000304_01422089_01435801	tropomyosin beta chain	1	6	1	1	0	0
11 exon (s) 3428718 - 3432817 1329 bp, chain + CDS..TSS_3428576..3428718_3428880..3429130_3429251..3429371_3429444..3429582_3429609..3430521_3430729..3430841_3430901..3431004_3431099..3431186_3431350..3431444_3431569..3431792_3432012..3432754_3432817..POLYA_3433102	50.203	CI01000021_03428718_03432817	keratin 5 (krt5)	15	6	1	1	0	0
3 exon (s) 3303567 - 3306121 384 bp, chain + CDS..TSS_3303278..3303567_3303698..3305768_3305901..3306004_3306121	14.857	CI01000321_03303567_03306121	tropomyosin 3 (tpm3)	2	7	1	1	0	0
8 exon (s) 3324720 - 3328120 1503 bp, chain - CDS..POLYA_3324355..3324720_3324834..3324972_3325192..3325330_3325455..3325558_3325722..3325814_3325970..3326063_3326145..3326325_3326531..3327692_3328120..TSS_3329454	56.865	CI01000021_03324720_03328120	keratin 18 (krt18)	23	7	1	1	0	0
41 exon (s) 4331195 - 4360958 6225 bp, chain + CDS..TSS_4331069..4331195_4331536..4332528_4332684..4332770_4332914..4335487_4335514..4343586_4343823..4345676_4345764..4349344_4349436..4349526_4349559..4349731_4349829..4350019_4350162..4350296_4350391..4350493_4350611..4350743_4350895..4350986_4351159..4351410_4351583..4351759_4351873..4352081_4352274..4352393_4352514..4353367_4353436..4353528_435…	239.899	CI01000024_04331195_04360958	myosin-11-like	23	7	1	1	0	0
1 exon (s) 2447575 - 2448165 591 bp, chain + CDS..TSS_2447502..2447575_2448165..POLYA_2448269	21.877	CI01000080_02447575_02448165	cardiac myosin light chain-1 (cmlc1)	1	8	1	1	0	0
7 exon (s) 309210 - 311420 1065 bp, chain + CDS..TSS_308823..309210_309416..309728_309810..309899_310055..310274_310435..310543_310668..311013_311233..311312_311420..POLYA_311491	39.835	CI01000305_00309210_00311420	keratin 15 (krt15)	3	8	1	1	0	0
3 exon (s) 11172493 - 11174547 519 bp, chain - CDS..POLYA_11172215..11172493_11172665..11172826_11172987..11174364_11174547..TSS_11175867	19.809	CI01000004_11172493_11174547	myosin, light chain 12, genome duplicate 2 (myl12.2)	7	8	1	3	-1.585	1
42 exon (s) 101592 - 162405 5922 bp, chain - CDS..101592_101764..101851_101959..102045_102253..102336_102459..102789_102877..102960_103088..103380_103541..105225_105473..105635_105787..105868_105949..109189_109401..109503_109674..111455_111578..111664_111801..111854_112093..113073_113204..113281_113389..113588_113748..114596_114665..114860_114981..115535_115722..120072_120167..120254_120397..1205…	227.099	CI01000222_00101592_00162405	myosin, heavy chain 9b, non-muscle (myh9b)	24	8	1	9	-3.1699	2.3219	--	p < 0.05
2 exon (s) 8868661 - 8869685 429 bp, chain - CDS..POLYA_8868182..8868661_8869011..8869608_8869685..TSS_8870046	21.576	CI01000306_08868661_08869685	glutathione peroxidase 1a (gpx1a)	1	9	1	30	-4.9069	3.9542	--	p < 0.05
40 exon (s) 7819978 - 7868788 7065 bp, chain + CDS..7819978_7820134..7842062_7842213..7844822_7844995..7845951_7846042..7846149_7846229..7847163_7847278..7847525_7847637..7847766_7847953..7849969_7850086..7850190_7850348..7850432_7850734..7851354_7851507..7851592_7851986..7852085_7852189..7852344_7852502..7853422_7853633..7853726_7853863..7854069_7854288..7854398_7854751..7855055_7855237..7855430…	269.951	CI01000039_07819978_07868788	spectrin beta chain, non-erythrocytic 1-like	51	10	1	1	0	0
7 exon (s) 4759154 - 4760920 1050 bp, chain - CDS..POLYA_4759088..4759154_4759283..4759373_4759593..4759678_4759803..4759902_4760063..4760153_4760309..4760393_4760475..4760750_4760920	39.557	CI01000319_04759154_04760920	keratin 91 (krt91)	16	14	1	1	0	0
9 exon (s) 3382666 - 3386768 1581 bp, chain + CDS..TSS_3380769..3382666_3383049..3384283_3384491..3385073_3385133..3385231_3385326..3385425_3385589..3385693_3385818..3385929_3386149..3386266_3386309..3386494_3386768..POLYA_3386900	58.074	CI01000021_03382666_03386768	keratin 8 (krt8)	28	14	4	12	-1.585	3	--	p < 0.05
7 exon (s) 11019871 - 11028065 774 bp, chain + CDS..TSS_11019479..11019871_11020047..11022900_11022927..11024626_11024769..11025942_11026115..11026280_11026357..11027491_11027598..11028001_11028065..POLYA_11028524	28.225	CI01000001_11019871_11028065	myosin light polypeptide 6	5	15	1	11	-3.4594	2.585	--	p < 0.05
52 exon (s) 11715016 - 11740679 7380 bp, chain - CDS..POLYA_11714705..11715016_11715141..11715225_11715372..11715452_11715598..11715674_11715727..11715810_11716006..11718139_11718193..11720016_11720128..11720324_11720620..11720711_11720920..11721111_11721187..11721305_11721464..11721596_11721694..11721863_11721995..11722163_11722284..11722405_11722525..11722626_11722834..11722920_11723024..117232…	283.365	CI01000006_11715016_11740679	spectrin alpha, non-erythrocytic 1 (sptan1)	51	20	1	2	-1	0.585
7 exon (s) 3794654 - 3799486 1308 bp, chain + CDS..TSS_3793720..3794654_3794753..3796186_3796258..3797763_3797892..3797999_3798238..3798541_3798979..3799063_3799244..3799343_3799486..POLYA_3800026	48.282	CI01000046_03794654_03799486	beta-actin	50	22	22	45	-1.0324	5.0661	-
